# Supplementary material for: Two mechanisms regulate directional cell growth in Arabidopsis lateral roots
Source: eLife. 2019 Jul 29;8:e47988. doi: 10.7554/eLife.47988 (PMC6748828; doi:10.7554/eLife.47988)
Supplement: Figure 1—source data 1. [file elife-47988-fig1-data1.xlsx]

## Sheet: wild type
cell type	file name	ROI number	x-coordinate of ROI centre	y-coordinate of ROI centre	ROI surface area	average fibril orientation	anisotropy	coordinates of ROI vertices
	MAX_131YxRFP-TUB6_F1_8d+3dDex_P1_LR1-1.tif	37	37.53	47.2	94.07	67.13	0.0515	435	532	475	511	518	514	527	627	540	711	500	716	459	703	442	594
	MAX_131YxRFP-TUB6_F1_8d+3dDex_P1_LR1-1.tif	38	28.25	49.18	108.16	46.02	0.0271	314	545	392	532	433	719	333	742	322	673	315	608
	MAX_131YxRFP-TUB6_F1_8d+3dDex_P1_LR1-1.tif	39	18.6	50.62	112.02	-30.55	0.0427	199	568	285	544	286	677	299	750	224	763	181	692	195	605
	MAX_131YxRFP-TUB6_F1_8d+3dDex_P1_LR1-1.tif	40	16.1	33.52	78.7	-84.96	0.0395	171	509	202	523	260	504	238	351	167	348
	MAX_131YxRFP-TUB6_F1_8d+3dDex_P1_LR1-1.tif	41	8.32	32.89	65.67	-26.18	0.1139	74	505	143	509	142	349	96	344	72	356
	MAX_131YxRFP-TUB6_F1_8d+3dDex_P1_LR1-1.tif	42	90.93	17.07	226.03	83.97	0.1417	1118	70	1156	117	1202	153	1296	190	1282	267	1284	330	1209	347	1118	319	1103	201	1066	91	1061	70
	MAX_131YxRFP-TUB6_F1_8d+3dDex_P1_LR1-1.tif	43	76.89	15.3	181.78	24.04	0.1085	965	319	1030	331	1078	328	1066	200	1027	69	966	77	897	101	907	129	946	208
	MAX_131YxRFP-TUB6_F1_8d+3dDex_P1_LR1-1.tif	44	66.78	17.37	107.71	48.28	0.0766	844	346	924	322	914	212	864	98	813	109	829	237
	MAX_131YxRFP-TUB6_F1_8d+3dDex_P1_LR1-1.tif	45	58.78	19.12	112.27	63.1	0.0336	764	378	812	357	789	113	718	128	730	270	729	309	716	348
	MAX_131YxRFP-TUB6_F1_8d+3dDex_P1_LR1-1.tif	46	49.92	15.77	110.98	-82.94	0.1042	611	294	686	330	697	274	685	99	638	99	591	111	605	216
	MAX_131YxRFP-TUB6_F1_8d+3dDex_P1_LR1-1.tif	47	40.6	14.79	99.68	58.07	0.0572	490	264	574	289	583	228	569	110	528	106	459	130	478	218
	MAX_131YxRFP-TUB6_F1_8d+3dDex_P1_LR1-1.tif	48	86.17	33.68	120.28	3.24	0.1343	1052	501	1086	510	1190	514	1189	376	1106	360	1045	364	1050	432
	MAX_131YxRFP-TUB6_F1_8d+3dDex_P1_LR1-1.tif	49	71.12	31.86	111.31	62.37	0.0299	790	426	814	436	901	462	1010	473	1018	364	964	352	881	374	786	408
	MAX_131YxRFP-TUB6_F1_8d+3dDex_P1_LR1-1.tif	50	48.97	31.04	107.62	-15.43	0.0942	581	482	633	477	745	416	741	400	681	361	568	312	566	368
	MAX_131YxRFP-TUB6_F1_8d+3dDex_P1_LR1-1.tif	51	38.89	30.06	84.13	19.47	0.032	486	484	517	493	552	485	533	304	482	288	458	305	465	392
	MAX_131YxRFP-TUB6_F1_8d+3dDex_P1_LR1-1.tif	52	31.23	32.11	85.99	85.02	0.125	371	321	429	313	447	416	459	478	412	507	368	516	365	434
	MAX_131YxRFP-TUB6_F1_8d+3dDex_P1_LR1-1.tif	53	23.87	32.09	73.74	-83.17	0.1375	267	347	301	326	344	324	342	444	344	515	297	521	273	427
	MAX_131YxRFP-TUB6_F1_8d+3dDex_P1_LR1-1.tif	54	46.01	47.41	106.97	-76.73	0.0917	549	513	628	508	635	588	655	704	619	729	576	716	555	653	546	575
	MAX_131YxRFP-TUB6_F1_8d+3dDex_P1_LR1-1.tif	55	55.45	44.07	133.32	86.07	0.0982	653	508	766	449	785	461	772	530	762	678	717	700	684	680	658	570
	MAX_131YxRFP-TUB6_F1_8d+3dDex_P1_LR1-1.tif	56	64.65	44.9	105.64	67.4	0.1436	816	473	892	500	885	589	885	669	840	682	785	681	797	580	804	470
	MAX_131YxRFP-TUB6_F1_8d+3dDex_P1_LR1-1.tif	57	74.97	45.55	123.22	83.59	0.1939	910	666	957	674	1042	664	1038	592	1050	526	982	512	913	510	904	612
	MAX_131YxRFP-TUB6_F1_8d+3dDex_P1_LR1-1.tif	58	90.62	46.67	136.02	72.92	0.1551	1081	657	1192	669	1289	652	1285	577	1202	549	1084	536	1078	596
	MAX_131YxRFP-TUB6_F1_8d+3dDex_P2_LR1-1.tif (RGB)	108	80.13	14.36	93.28	46.79	0.0724	999	112	1095	114	1101	241	1009	264	978	253	988	163
	MAX_131YxRFP-TUB6_F1_8d+3dDex_P2_LR1-1.tif (RGB)	109	69.01	12.34	120.4	-49.28	0.0753	823	92	871	79	962	79	951	249	847	246
	MAX_131YxRFP-TUB6_F1_8d+3dDex_P2_LR1-1.tif (RGB)	110	58.06	13.69	108.51	-76.8	0.0188	704	257	778	262	819	251	798	90	697	97	696	178
	MAX_131YxRFP-TUB6_F1_8d+3dDex_P2_LR1-1.tif (RGB)	111	48.03	14.57	92.94	18.8	0.0278	612	273	676	259	671	102	612	114	566	125	575	205	576	266
	MAX_131YxRFP-TUB6_F1_8d+3dDex_P2_LR1-1.tif (RGB)	112	37.99	15.43	93.5	12.67	0.1299	504	281	549	272	540	126	491	119	438	130	446	274
	MAX_131YxRFP-TUB6_F1_8d+3dDex_P2_LR1-1.tif (RGB)	113	28.49	16.2	79.08	70.97	0.0276	326	278	388	294	413	283	412	129	330	136	324	203
	MAX_131YxRFP-TUB6_F1_8d+3dDex_P2_LR1-1.tif (RGB)	114	72.8	27.24	62.3	-75.43	0.0507	910	286	952	284	989	291	980	417	942	425	905	424
	MAX_131YxRFP-TUB6_F1_8d+3dDex_P2_LR1-1.tif (RGB)	115	65.47	27.06	56.54	43.02	0.0646	816	301	840	278	887	279	879	425	822	425	814	378
	MAX_131YxRFP-TUB6_F1_8d+3dDex_P2_LR1-1.tif (RGB)	116	58.21	28.16	60.94	47.52	0.0621	715	297	787	296	799	425	778	438	722	430	717	348
	MAX_131YxRFP-TUB6_F1_8d+3dDex_P2_LR1-1.tif (RGB)	117	50.67	28.34	57.7	-41.02	0.0701	628	306	692	295	698	426	658	434	620	431	617	369
	MAX_131YxRFP-TUB6_F1_8d+3dDex_P2_LR1-1.tif (RGB)	118	42.98	28.62	67.16	-17.89	0.0508	521	312	562	296	605	302	596	367	596	435	547	448	514	439
	MAX_131YxRFP-TUB6_F1_8d+3dDex_P2_LR1-1.tif (RGB)	119	34.83	28.72	64.23	17.42	0.0261	407	321	423	308	497	311	491	439	444	442	416	435	409	376
	MAX_131YxRFP-TUB6_F1_8d+3dDex_P2_LR1-1.tif (RGB)	120	26.79	30.02	58.34	-49.08	0.0383	326	310	379	322	393	438	303	466	313	385
	MAX_131YxRFP-TUB6_F1_8d+3dDex_P2_LR1-1.tif (RGB)	121	19.91	30.07	59.25	-88.67	0.1702	223	327	300	305	288	386	281	472	251	491	231	447	223	391
	MAX_131YxRFP-TUB6_F1_8d+3dDex_P2_LR1-1.tif (RGB)	122	13.47	33.02	71.43	-50.05	0.0684	134	340	195	334	203	403	208	451	231	503	196	516	160	522	139	447
	MAX_131YxRFP-TUB6_F1_8d+3dDex_P2_LR1-1.tif (RGB)	123	6.22	33.57	84.71	0.35	0.0651	34	355	71	343	109	339	117	450	139	528	98	529	57	517	35	443
	MAX_131YxRFP-TUB6_F1_8d+3dDex_P2_LR1-1.tif (RGB)	124	75.45	39.73	77.36	-21.34	0.0718	933	581	1029	575	1038	464	1006	452	928	458	925	558
	MAX_131YxRFP-TUB6_F1_8d+3dDex_P2_LR1-1.tif (RGB)	125	65.52	40.12	74.8	-20.18	0.0669	798	477	815	461	906	459	901	544	900	579	842	586	797	575
	MAX_131YxRFP-TUB6_F1_8d+3dDex_P2_LR1-1.tif (RGB)	126	55.61	40.61	67.15	-0.07	0.0783	676	473	719	465	773	475	772	574	728	587	677	592	673	533
	MAX_131YxRFP-TUB6_F1_8d+3dDex_P2_LR1-1.tif (RGB)	127	46.65	41.17	62.63	25.65	0.0779	565	594	653	599	642	473	604	466	561	480
	MAX_131YxRFP-TUB6_F1_8d+3dDex_P2_LR1-1.tif (RGB)	128	37.29	41.93	76.33	77.16	0.0241	440	618	455	625	533	599	533	488	503	474	440	471	440	556
	MAX_131YxRFP-TUB6_F1_8d+3dDex_P2_LR1-1.tif (RGB)	129	27.4	42.03	95.85	-49.06	0.0107	269	511	400	462	413	465	410	524	410	619	346	631	299	570
	MAX_131YxRFP-TUB6_F1_8d+3dDex_P2_LR1-1.tif (RGB)	130	99.09	52.36	118.15	51.44	0.0289	1195	642	1319	616	1387	624	1382	672	1334	742	1200	741	1196	697
	MAX_131YxRFP-TUB6_F1_8d+3dDex_P2_LR1-1.tif (RGB)	131	83.86	52.72	105.63	11.18	0.0861	997	634	1040	624	1088	635	1172	637	1176	716	1167	741	1033	740	1007	702
	MAX_131YxRFP-TUB6_F1_8d+3dDex_P2_LR1-1.tif (RGB)	132	70.15	53.07	90.23	-7.85	0.1398	849	639	921	632	973	638	984	685	1005	731	917	739	822	735	840	672
	MAX_131YxRFP-TUB6_F1_8d+3dDex_P2_LR1-1.tif (RGB)	133	59.61	52.55	43.41	18.39	0.086	743	637	783	625	818	628	795	738	736	744	741	698
	MAX_131YxRFP-TUB6_F1_8d+3dDex_P2_LR1-1.tif (RGB)	134	52.69	52.91	40.01	-18.6	0.0458	650	649	670	637	722	639	716	735	648	737
	MAX_131YxRFP-TUB6_F1_8d+3dDex_P2_LR2.tif (RGB)	135	34.76	14.98	53.83	74.53	0.1724	415	254	437	266	485	255	484	120	435	123	414	184
	MAX_131YxRFP-TUB6_F1_8d+3dDex_P2_LR2.tif (RGB)	136	41.67	14.33	50.75	82.35	0.1159	516	255	542	257	573	251	574	127	535	117	507	120	509	201
	MAX_131YxRFP-TUB6_F1_8d+3dDex_P2_LR2.tif (RGB)	137	48.62	14.58	58.89	7.24	0.0677	593	252	669	254	671	123	595	128	590	192
	MAX_131YxRFP-TUB6_F1_8d+3dDex_P2_LR2.tif (RGB)	138	55.79	14.39	42.69	66.48	0.193	697	247	764	226	764	152	692	125	688	186
	MAX_131YxRFP-TUB6_F1_8d+3dDex_P2_LR2.tif (RGB)	139	65.09	14.21	69.52	17.47	0.0655	786	223	823	236	893	244	906	135	865	128	785	144	784	196
	MAX_131YxRFP-TUB6_F1_8d+3dDex_P2_LR2.tif (RGB)	140	74.6	14.34	55.57	-14.97	0.2273	922	235	1013	240	1016	144	975	131	930	131	922	190
	MAX_131YxRFP-TUB6_F1_8d+3dDex_P2_LR2.tif (RGB)	141	82.84	14.99	50.08	-77.18	0.0526	1034	241	1081	253	1110	253	1117	140	1072	139	1038	145
	MAX_131YxRFP-TUB6_F1_8d+3dDex_P2_LR2.tif (RGB)	142	89.95	15.38	47.4	-68.86	0.0685	1129	252	1164	256	1196	251	1210	209	1205	149	1138	142	1130	199
	MAX_131YxRFP-TUB6_F1_8d+3dDex_P2_LR2.tif (RGB)	143	14.07	26.47	105.38	10.93	0.1626	109	406	105	307	133	285	258	280	254	403	160	404
	MAX_131YxRFP-TUB6_F1_8d+3dDex_P2_LR2.tif (RGB)	144	26.31	26.41	97.3	-79.37	0.1021	280	408	300	417	322	410	401	403	410	296	383	273	329	277	278	286
	MAX_131YxRFP-TUB6_F1_8d+3dDex_P2_LR2.tif (RGB)	145	37.35	27.95	83.88	-22.94	0.1079	433	419	521	443	542	438	532	365	525	287	431	292	436	378
	MAX_131YxRFP-TUB6_F1_8d+3dDex_P2_LR2.tif (RGB)	146	46.33	27.46	73.72	-0.55	0.0631	567	435	637	430	649	336	647	289	608	285	557	289	556	354
	MAX_131YxRFP-TUB6_F1_8d+3dDex_P2_LR2.tif (RGB)	147	56.28	26.86	95.62	82.67	0.0799	682	440	712	442	763	439	775	359	786	256	772	247	740	266	681	280	685	361	682	429
	MAX_131YxRFP-TUB6_F1_8d+3dDex_P2_LR2.tif (RGB)	148	64.66	26.69	81.89	-62.43	0.0434	797	442	831	415	859	402	895	392	911	380	881	319	875	272	809	258	799	298	794	386	785	440
	MAX_131YxRFP-TUB6_F1_8d+3dDex_P2_LR2.tif (RGB)	149	17.62	40.26	87.26	-82.38	0.1019	171	465	260	454	286	458	285	581	185	597	169	534
	MAX_131YxRFP-TUB6_F1_8d+3dDex_P2_LR2.tif (RGB)	150	28.74	40.77	71.45	86.35	0.1668	341	462	417	452	416	590	347	604	326	597	328	525
	MAX_131YxRFP-TUB6_F1_8d+3dDex_P2_LR2.tif (RGB)	151	36.8	41.15	53.65	-17.31	0.0923	450	468	475	477	517	474	517	583	465	599	440	600	441	533	444	471
	MAX_131YxRFP-TUB6_F1_8d+3dDex_P2_LR2.tif (RGB)	152	46.18	40.43	84.2	-84.78	0.0695	540	476	555	465	653	456	658	579	576	595	547	593	545	523
	MAX_131YxRFP-TUB6_F1_8d+3dDex_P2_LR2.tif (RGB)	153	56.77	40.56	76.56	-15.78	0.0918	689	466	732	466	779	460	802	569	786	584	741	581	678	588	683	518
	MAX_131YxRFP-TUB6_F1_8d+3dDex_P2_LR2.tif (RGB)	154	66.15	38.83	72.84	-89.81	0.1397	798	463	823	448	895	432	918	561	876	568	821	566	807	507
	MAX_131YxRFP-TUB6_F1_8d+3dDex_P2_LR2.tif (RGB)	155	74.29	37.15	63.03	20.62	0.035	915	429	929	417	1007	420	1002	552	939	557
	MAX_131YxRFP-TUB6_F1_8d+3dDex_P2_LR2.tif (RGB)	156	82.32	37.53	65.87	14.72	0.0946	1032	419	1067	417	1108	423	1115	550	1023	553
	MAX_131YxRFP-TUB6_F1_8d+3dDex_P2_LR2.tif (RGB)	157	90.81	37	55.46	61.75	0.0361	1136	423	1177	425	1225	427	1218	526	1204	538	1145	545	1138	472
	MAX_131YxRFP-TUB6_F1_8d+3dDex_P2_LR2.tif (RGB)	158	18.63	53.55	150.05	51.32	0.0668	142	636	177	628	201	631	316	621	334	627	335	702	319	766	160	770	151	693
	MAX_131YxRFP-TUB6_F1_8d+3dDex_P2_LR2.tif (RGB)	159	31.8	54.3	78.15	-80.38	0.1946	375	640	437	635	455	633	470	762	430	773	356	759	359	689
	MAX_131YxRFP-TUB6_F1_8d+3dDex_P2_LR2.tif (RGB)	160	40.92	53.81	77.2	84.78	0.1892	473	640	532	629	573	633	587	762	533	769	490	762	479	674
	MAX_131YxRFP-TUB6_F1_8d+3dDex_P2_LR2.tif (RGB)	161	49.84	53.64	69.7	-66.39	0.155	596	637	665	622	682	626	697	764	610	766	605	698
	MAX_131YxRFP-TUB6_F1_8d+3dDex_P2_LR2.tif (RGB)	162	58.11	52.82	72.71	-67.72	0.1037	696	623	794	624	805	666	808	739	778	749	715	756	710	693
	MAX_131YxRFP-TUB6_F1_8d+3dDex_P2_LR2.tif (RGB)	163	66.56	51.68	61.19	11.03	0.1121	809	618	819	609	861	614	903	610	911	728	868	737	832	734	822	655
	MAX_131YxRFP-TUB6_F1_8d+3dDex_P2_LR2.tif (RGB)	164	74.42	50.73	58.2	78.03	0.0876	916	608	1003	594	1012	706	982	720	935	725	924	651
	MAX_131YxRFP-TUB6_F1_8d+3dDex_P2_LR2.tif (RGB)	165	82.16	50	51.51	-77.63	0.1386	1024	600	1105	592	1111	690	1073	705	1030	708
	MAX_131YxRFP-TUB6_F1_8d+3dDex_P2_LR2.tif (RGB)	166	90.83	49.39	56.12	-72.4	0.0173	1130	594	1195	589	1251	644	1245	666	1131	700
	MAX_131YxRFP-TUB6_F1_8d+3dDex_P3_LR1.tif (RGB)	167	8.54	16.58	70.03	-73.89	0.1187	66	273	152	280	164	266	152	149	52	162	64	222
	MAX_131YxRFP-TUB6_F1_8d+3dDex_P3_LR1.tif (RGB)	168	17.76	14.77	69.92	88.79	0.1316	192	259	283	243	280	133	231	130	170	150
	MAX_131YxRFP-TUB6_F1_8d+3dDex_P3_LR1.tif (RGB)	169	26.69	13.93	59.71	87.89	0.0933	306	244	388	238	389	116	302	128
	MAX_131YxRFP-TUB6_F1_8d+3dDex_P3_LR1.tif (RGB)	170	34.83	13.21	67.82	61.8	0.0591	409	233	436	245	493	236	495	108	467	96	405	117	412	166
	MAX_131YxRFP-TUB6_F1_8d+3dDex_P3_LR1.tif (RGB)	171	42.21	12.88	53.38	72.67	0.0481	512	229	561	239	585	232	577	105	546	92	513	101	518	192
	MAX_131YxRFP-TUB6_F1_8d+3dDex_P3_LR1.tif (RGB)	172	49.77	14.01	55.18	-88.87	0.0876	604	231	672	237	712	174	707	160	603	118	598	135
	MAX_131YxRFP-TUB6_F1_8d+3dDex_P3_LR1.tif (RGB)	173	60.79	8.17	61.77	43.65	0.0173	726	137	745	54	838	60	853	146	827	152	739	151
	MAX_131YxRFP-TUB6_F1_8d+3dDex_P3_LR1.tif (RGB)	174	70.25	8.26	44.96	-61.62	0.0319	873	147	856	71	958	65	958	158	934	148
	MAX_131YxRFP-TUB6_F1_8d+3dDex_P3_LR1.tif (RGB)	175	78.61	20.15	85.26	-63.34	0.0315	964	313	1034	331	1086	326	1066	202	968	185
	MAX_131YxRFP-TUB6_F1_8d+3dDex_P3_LR1.tif (RGB)	176	68.65	19.92	78.38	85.67	0.025	844	198	948	196	942	314	896	325	840	323	838	197
	MAX_131YxRFP-TUB6_F1_8d+3dDex_P3_LR1.tif (RGB)	177	58.85	20.64	73.18	67.72	0.018	700	271	749	197	811	197	810	326	777	337	732	335
	MAX_131YxRFP-TUB6_F1_8d+3dDex_P3_LR1.tif (RGB)	178	48.1	25.04	53.08	54.41	0.0563	567	369	594	369	706	340	679	289	562	290
	MAX_131YxRFP-TUB6_F1_8d+3dDex_P3_LR1.tif (RGB)	179	37.98	26.06	50.47	31.44	0.09	447	302	489	293	543	292	541	371	492	389	448	382	442	331
	MAX_131YxRFP-TUB6_F1_8d+3dDex_P3_LR1.tif (RGB)	180	28.84	26.26	60.99	21.91	0.1052	322	295	380	287	427	303	430	385	409	396	384	386	320	388
	MAX_131YxRFP-TUB6_F1_8d+3dDex_P3_LR1.tif (RGB)	181	18.56	26.32	67.96	-65.6	0.0417	180	307	289	284	300	293	297	388	196	396	177	348	173	305
	MAX_131YxRFP-TUB6_F1_8d+3dDex_P3_LR1.tif (RGB)	182	11.79	38.65	43.31	-33.88	0.0762	124	441	160	430	202	547	160	558	118	550
	MAX_131YxRFP-TUB6_F1_8d+3dDex_P3_LR1.tif (RGB)	183	19.33	36.88	52.54	-13.2	0.0145	215	417	286	418	287	543	227	543	212	493
	MAX_131YxRFP-TUB6_F1_8d+3dDex_P3_LR1.tif (RGB)	184	26.91	37.28	62.13	-72.43	0.0434	316	416	387	415	392	539	320	557	308	551	311	468
	MAX_131YxRFP-TUB6_F1_8d+3dDex_P3_LR1.tif (RGB)	185	34.85	37.06	58.29	52.47	0.0118	415	421	439	406	480	410	494	552	484	556	417	540
	MAX_131YxRFP-TUB6_F1_8d+3dDex_P3_LR1.tif (RGB)	186	41.63	36.82	53.21	-5.34	0.0297	503	412	566	402	577	549	516	552
	MAX_131YxRFP-TUB6_F1_8d+3dDex_P3_LR1.tif (RGB)	187	49.14	36.22	59.57	83.13	0.047	603	403	662	385	679	529	660	546	604	539
	MAX_131YxRFP-TUB6_F1_8d+3dDex_P3_LR1.tif (RGB)	188	56.22	34.7	58.69	16.75	0.008	688	388	737	358	781	509	766	518	706	526
	MAX_131YxRFP-TUB6_F1_8d+3dDex_P3_LR1.tif (RGB)	189	65.6	33.12	74.93	-57.21	0.0269	809	357	840	350	887	346	895	506	860	512	815	508
	MAX_131YxRFP-TUB6_F1_8d+3dDex_P3_LR1.tif (RGB)	190	73.95	32.46	94.08	-81.65	0.0433	908	347	953	338	1021	353	996	506	918	513
	MAX_131YxRFP-TUB6_F1_8d+3dDex_P3_LR1.tif (RGB)	191	86.08	48.55	160.93	-0.17	0.0755	1051	545	1087	543	1204	551	1202	647	1182	718	1027	710	1037	619
	MAX_131YxRFP-TUB6_F1_8d+3dDex_P3_LR1.tif (RGB)	192	75.3	48.64	78.86	64	0.0768	956	536	1000	530	1025	539	1014	615	1003	707	971	738	933	736
	MAX_131YxRFP-TUB6_F1_8d+3dDex_P3_LR1.tif (RGB)	193	68.58	48.27	75.81	44.6	0.0167	861	538	899	528	933	528	910	735	861	734	856	664
	MAX_131YxRFP-TUB6_F1_8d+3dDex_P3_LR1.tif (RGB)	194	61.94	48.54	73.57	-85.16	0.0297	775	540	796	525	840	532	832	632	836	728	804	734	772	730
	MAX_131YxRFP-TUB6_F1_8d+3dDex_P3_LR1.tif (RGB)	195	55.3	49.11	69.8	-9.16	0.0499	677	576	704	560	753	543	751	729	727	727	685	713
	MAX_131YxRFP-TUB6_F1_8d+3dDex_P3_LR1.tif (RGB)	196	47.45	50.21	75.16	85.77	0.1228	580	570	604	563	652	570	658	720	615	738	571	733	581	666
	MAX_131YxRFP-TUB6_F1_8d+3dDex_P3_LR1.tif (RGB)	197	40.48	49.82	59.07	-67.66	0.08	491	576	558	567	559	688	545	732	495	722
	MAX_131YxRFP-TUB6_F1_8d+3dDex_P3_LR1.tif (RGB)	198	34.22	50.08	49.19	-89.13	0.1045	426	570	472	577	476	713	407	723
	MAX_131YxRFP-TUB6_F1_8d+3dDex_P3_LR1.tif (RGB)	199	28	50.11	57.19	75.94	0.144	337	585	402	564	390	721	341	727	317	722	333	664
						mean	0.0801482
						SD	0.0486642

## Sheet: RAB-A5cNI 1
cell type	file name	ROI number	x-coordinate of ROI centre	y-coordinate of ROI centre	ROI surface area	average fibril orientation	anisotropy	coordinates of ROI vertices
	MAX_131Y RAB-A5cNI70.6xRFP-TUB6_F1_8d+3dDex_P1_LR1.tif (RGB)	200	51.95	15.02	123.57	89.69	0.2375	564	246	659	255	713	252	813	156	783	143	712	136	573	166	562	221
	MAX_131Y RAB-A5cNI70.6xRFP-TUB6_F1_8d+3dDex_P1_LR1.tif (RGB)	201	66.4	16.98	79	62.07	0.1682	771	258	866	277	924	279	912	219	929	160	896	150	858	157	795	217
	MAX_131Y RAB-A5cNI70.6xRFP-TUB6_F1_8d+3dDex_P1_LR1.tif (RGB)	202	81.83	18.15	129.36	-88.74	0.2574	964	282	1093	297	1166	288	1156	185	1066	180	970	172	963	244
	MAX_131Y RAB-A5cNI70.6xRFP-TUB6_F1_8d+3dDex_P1_LR1.tif (RGB)	203	95.02	17.23	53.36	88.79	0.2013	1196	293	1261	283	1281	158	1194	174	1198	256
	MAX_131Y RAB-A5cNI70.6xRFP-TUB6_F1_8d+3dDex_P1_LR1.tif (RGB)	204	105.15	16.83	81.78	75.66	0.2132	1297	282	1424	266	1434	166	1327	155	1303	219
	MAX_131Y RAB-A5cNI70.6xRFP-TUB6_F1_8d+3dDex_P1_LR1.tif (RGB)	205	110.7	26.81	59.22	-68.21	0.2156	1359	378	1524	378	1531	343	1442	306	1350	329
	MAX_131Y RAB-A5cNI70.6xRFP-TUB6_F1_8d+3dDex_P1_LR1.tif (RGB)	206	109.93	35.19	72.51	75.51	0.1998	1331	497	1515	488	1508	415	1357	423
	MAX_131Y RAB-A5cNI70.6xRFP-TUB6_F1_8d+3dDex_P1_LR1.tif (RGB)	207	97.48	32.09	66.48	-87.47	0.1767	1231	511	1260	513	1310	429	1300	332	1245	334	1229	415
	MAX_131Y RAB-A5cNI70.6xRFP-TUB6_F1_8d+3dDex_P1_LR1.tif (RGB)	208	89.01	32.76	73.45	88.07	0.1983	1132	512	1195	517	1188	338	1113	344	1121	458
	MAX_131Y RAB-A5cNI70.6xRFP-TUB6_F1_8d+3dDex_P1_LR1.tif (RGB)	209	80.06	32.39	62.31	82.26	0.0888	1038	524	1075	519	1067	345	987	337
	MAX_131Y RAB-A5cNI70.6xRFP-TUB6_F1_8d+3dDex_P1_LR1.tif (RGB)	210	70.93	34.23	97.91	82.91	0.2309	858	499	885	540	980	528	941	326	890	322	891	415	879	467
	MAX_131Y RAB-A5cNI70.6xRFP-TUB6_F1_8d+3dDex_P1_LR1.tif (RGB)	211	58.45	30	156.26	76.62	0.1987	649	447	828	476	854	424	835	320	694	297	675	389
	MAX_131Y RAB-A5cNI70.6xRFP-TUB6_F1_8d+3dDex_P1_LR1.tif (RGB)	212	40.97	27.29	170.54	-79.17	0.1975	450	275	434	423	588	446	603	438	638	295	540	268
	MAX_131Y RAB-A5cNI70.6xRFP-TUB6_F1_8d+3dDex_P1_LR1.tif (RGB)	213	20.16	26.31	248.7	-68.17	0.164	177	434	364	431	380	429	385	269	250	246	121	270	159	402	167	438
	MAX_131Y RAB-A5cNI70.6xRFP-TUB6_F1_8d+3dDex_P1_LR1.tif (RGB)	214	21.73	41.79	169.72	-79.1	0.2207	165	479	202	461	348	463	394	614	388	621	310	620	223	634	202	554
	MAX_131Y RAB-A5cNI70.6xRFP-TUB6_F1_8d+3dDex_P1_LR1.tif (RGB)	215	37.62	41.12	154.15	-49.88	0.2269	379	458	400	454	572	473	586	618	518	613	417	596
	MAX_131Y RAB-A5cNI70.6xRFP-TUB6_F1_8d+3dDex_P1_LR1.tif (RGB)	216	54.9	41.81	146.16	-67.95	0.2353	604	474	629	469	815	503	853	551	789	588	684	618	629	613	620	536
	MAX_131Y RAB-A5cNI70.6xRFP-TUB6_F1_8d+3dDex_P1_LR1.tif (RGB)	217	84.2	45.7	149.41	-64.7	0.2004	911	573	1127	550	1264	545	1251	603	1212	624	982	648	939	616
	MAX_131Y RAB-A5cNI70.6xRFP-TUB6_F1_8d+3dDex_P1_LR1.tif (RGB)	218	106.76	43.72	86.6	74.53	0.172	1288	605	1485	603	1490	534	1376	528	1286	538	1283	576
	MAX_131Y RAB-A5cNI70.6xRFP-TUB6_F1_8d+3dDex_P1_LR1.tif (RGB)	219	105.92	51.32	68.94	-60.57	0.255	1276	653	1398	629	1481	624	1440	695	1296	710
	MAX_131Y RAB-A5cNI70.6xRFP-TUB6_F1_8d+3dDex_P1_LR1.tif (RGB)	220	85.74	54.45	105.06	-70.81	0.2124	958	736	977	702	1010	684	1066	679	1243	662	1263	715	1227	735	1098	732	1021	742	976	761	959	749
	MAX_131Y RAB-A5cNI70.6xRFP-TUB6_F1_8d+3dDex_P1_LR1.tif (RGB)	221	67.76	49.58	45.18	-79.16	0.1465	805	620	878	587	949	682	923	708	858	658	803	633
	MAX_131Y RAB-A5cNI70.6xRFP-TUB6_F1_8d+3dDex_P1_LR1.tif (RGB)	222	58.39	55.68	87.97	-89.05	0.2612	695	654	741	650	826	703	835	784	699	776	696	725
	MAX_131Y RAB-A5cNI70.6xRFP-TUB6_F1_8d+3dDex_P1_LR1.tif (RGB)	223	42.47	54.52	160.76	76.98	0.2534	420	651	428	638	591	652	630	644	657	649	662	756	599	780	483	781	439	678
	MAX_131Y RAB-A5cNI70.6xRFP-TUB6_F1_8d+3dDex_P1_LR1.tif (RGB)	224	27.04	55	92.91	81.56	0.295	260	661	381	645	440	780	371	784	308	756	270	691
	MAX_131Y RAB-A5cNI70.6xRFP-TUB6_F1_8d+3dDex_P3_LR1.tif (RGB)	225	112.67	17.82	80.28	74.8	0.1628	1415	294	1543	279	1496	169	1408	164	1409	255	1405	293
	MAX_131Y RAB-A5cNI70.6xRFP-TUB6_F1_8d+3dDex_P3_LR1.tif (RGB)	226	102.17	17.45	98.46	79.07	0.1657	1258	292	1389	290	1392	160	1276	160	1262	214
	MAX_131Y RAB-A5cNI70.6xRFP-TUB6_F1_8d+3dDex_P3_LR1.tif (RGB)	227	91.21	17.8	90.73	86.88	0.1975	1134	309	1236	293	1248	164	1124	167
	MAX_131Y RAB-A5cNI70.6xRFP-TUB6_F1_8d+3dDex_P3_LR1.tif (RGB)	228	81.6	18.27	77.79	84.5	0.1719	1018	319	1107	307	1098	158	1020	158	1017	241
	MAX_131Y RAB-A5cNI70.6xRFP-TUB6_F1_8d+3dDex_P2_LR1-1.tif	229	71.88	19.61	106.29	77.24	0.0829	866	325	885	337	992	322	998	302	990	185	878	167	881	274
	MAX_131Y RAB-A5cNI70.6xRFP-TUB6_F1_8d+3dDex_P2_LR1-1.tif	230	61.47	19.02	114.54	78.41	0.1361	744	323	770	343	843	334	859	254	849	161	745	155
	MAX_131Y RAB-A5cNI70.6xRFP-TUB6_F1_8d+3dDex_P2_LR1-1.tif	231	44.6	17.67	245.25	-88.35	0.0834	442	289	712	319	719	159	427	154
	MAX_131Y RAB-A5cNI70.6xRFP-TUB6_F1_8d+3dDex_P2_LR1-1.tif	232	15.61	35.92	260.91	80.51	0.1661	86	367	322	388	335	490	300	573	69	534
	MAX_131Y RAB-A5cNI70.6xRFP-TUB6_F1_8d+3dDex_P2_LR1-1.tif	233	41.38	30.3	154.11	-81.23	0.1056	529	341	638	347	680	447	669	465	525	441	495	423	389	422	387	381	433	331
	MAX_131Y RAB-A5cNI70.6xRFP-TUB6_F1_8d+3dDex_P2_LR1-1.tif	234	32.88	44.33	117.32	76.29	0.15	360	506	501	517	505	647	407	644	332	592
	MAX_131Y RAB-A5cNI70.6xRFP-TUB6_F1_8d+3dDex_P2_LR1-1.tif	235	45.62	45.82	91.21	-87.97	0.1121	532	524	648	529	652	622	620	677	539	659	539	581
	MAX_131Y RAB-A5cNI70.6xRFP-TUB6_F1_8d+3dDex_P2_LR1-1.tif	236	54.41	43.89	39.72	-72.31	0.0611	669	523	704	516	732	520	747	624	676	615
	MAX_131Y RAB-A5cNI70.6xRFP-TUB6_F1_8d+3dDex_P2_LR1-1.tif	237	61.4	32.66	90.45	-86.82	0.0891	774	369	870	359	865	473	715	479	713	424
	MAX_131Y RAB-A5cNI70.6xRFP-TUB6_F1_8d+3dDex_P2_LR1-1.tif	238	76.32	31.58	141.93	84.82	0.1574	889	364	1021	341	1080	342	1094	458	1007	476	893	470
	MAX_131Y RAB-A5cNI70.6xRFP-TUB6_F1_8d+3dDex_P2_LR1-1.tif	239	88.68	30.3	60.85	-88.05	0.1598	1101	335	1176	322	1204	456	1123	459
	MAX_131Y RAB-A5cNI70.6xRFP-TUB6_F1_8d+3dDex_P2_LR1-1.tif	240	97.28	29.02	63.89	51.53	0.1358	1206	322	1289	312	1326	424	1233	444
	MAX_131Y RAB-A5cNI70.6xRFP-TUB6_F1_8d+3dDex_P2_LR1-1.tif	241	99.24	51.94	86.04	-83.8	0.1903	1212	631	1343	612	1367	723	1228	731
	MAX_131Y RAB-A5cNI70.6xRFP-TUB6_F1_8d+3dDex_P2_LR1-1.tif	242	109.42	49.08	57.76	-87.06	0.1781	1365	605	1432	586	1504	592	1400	719	1383	704
						mean	0.179823
						SD	0.0542029

## Sheet: RAB-A5cNI 2
cell type	file name	ROI number	x-coordinate of ROI centre	y-coordinate of ROI centre	ROI surface area	average fibril orientation	anisotropy	coordinates of ROI vertices
	MAX_131Y RAB-70.16xRFP-TUB6_F1_8d+3dDex_P1_LR1-1.tif (RGB)	243	111.43	17.78	138.13	-78.34	0.1	1376	145	1529	152	1524	210	1489	322	1388	330	1382	242
	MAX_131Y RAB-70.16xRFP-TUB6_F1_8d+3dDex_P1_LR1-1.tif (RGB)	244	94.42	19.13	145.69	87.02	0.1416	1145	165	1301	169	1296	341	1256	340	1172	330	1145	232
	MAX_131Y RAB-70.16xRFP-TUB6_F1_8d+3dDex_P1_LR1-1.tif (RGB)	245	81.32	20.41	107.44	79.57	0.1356	984	333	1006	345	1118	340	1101	170	1034	168	996	274
	MAX_131Y RAB-70.16xRFP-TUB6_F1_8d+3dDex_P1_LR1-1.tif (RGB)	246	69.75	20.02	111.87	84.99	0.1431	832	314	873	338	956	337	954	288	998	178	949	184	840	210	829	278
	MAX_131Y RAB-70.16xRFP-TUB6_F1_8d+3dDex_P1_LR1-1.tif (RGB)	247	88.36	36.74	252.83	87.09	0.1463	1028	394	1146	386	1269	408	1294	529	1244	554	1038	570	1022	508	1018	437
	MAX_131Y RAB-70.16xRFP-TUB6_F1_8d+3dDex_P1_LR1-1.tif (RGB)	248	71.66	36.46	125.05	-83.93	0.1233	877	361	976	364	968	434	969	501	1008	578	981	597	884	553	874	409
	MAX_131Y RAB-70.16xRFP-TUB6_F1_8d+3dDex_P1_LR1-1.tif (RGB)	249	61.02	33.83	126.05	-76.55	0.1043	724	366	820	342	846	354	857	537	758	521	732	505
	MAX_131Y RAB-70.16xRFP-TUB6_F1_8d+3dDex_P1_LR1-1.tif (RGB)	250	65.36	49.32	154.9	-76.84	0.1676	768	553	862	574	962	621	962	694	892	714	762	697	746	634	753	585
	MAX_131Y RAB-70.16xRFP-TUB6_F1_8d+3dDex_P1_LR1-1.tif (RGB)	251	86.56	51.25	179.32	-77.54	0.1538	997	626	1037	604	1229	593	1241	732	1180	734	1082	738	1009	702	993	657
	MAX_131Y RAB-70.16xRFP-TUB6_F1_8d+3dDex_P1_LR1-1.tif (RGB)	252	103.81	50.88	128.16	-88.38	0.1875	1277	594	1340	577	1421	588	1413	732	1364	746	1284	738	1278	664
	MAX_131Y RAB-70.16xRFP-TUB6_F1_8d+3dDex_P1_LR1-1.tif (RGB)	253	58.73	18.01	68.31	-77.47	0.0694	742	332	804	318	792	260	805	198	756	136	724	138	729	214
	MAX_131Y RAB-70.16xRFP-TUB6_F1_8d+3dDex_P1_LR1-1.tif (RGB)	254	50.76	18.55	65.73	74.14	0.1347	637	333	697	342	686	276	686	145	661	142	633	149	624	201
	MAX_131Y RAB-70.16xRFP-TUB6_F1_8d+3dDex_P1_LR1-1.tif (RGB)	255	42.98	19.75	74.75	85.54	0.1899	532	356	588	345	594	153	569	153	541	161	525	233	517	320
	MAX_131Y RAB-70.16xRFP-TUB6_F1_8d+3dDex_P1_LR1-1.tif (RGB)	256	35.7	20.51	72.33	78.46	0.2294	429	353	490	349	508	169	490	165	437	206	420	288	416	321
	MAX_131Y RAB-70.16xRFP-TUB6_F1_8d+3dDex_P1_LR1-1.tif (RGB)	257	49.32	33.76	96.49	87.84	0.2156	573	377	621	366	696	374	704	501	600	518	581	440
	MAX_131Y RAB-70.16xRFP-TUB6_F1_8d+3dDex_P1_LR1-1.tif (RGB)	258	40.57	35.65	34.59	82.77	0.0563	504	386	532	382	540	437	562	526	549	533	514	528	506	470	501	420
	MAX_131Y RAB-70.16xRFP-TUB6_F1_8d+3dDex_P1_LR1-1.tif (RGB)	259	34.32	34.66	45.05	-67.54	0.073	406	396	420	382	473	381	468	422	474	493	478	530	437	529	421	461
	MAX_131Y RAB-70.16xRFP-TUB6_F1_8d+3dDex_P1_LR1-1.tif (RGB)	260	51.34	47.9	100.59	-82.5	0.1818	605	562	729	544	734	548	726	576	726	682	689	696	604	690
	MAX_131Y RAB-A5cNI70.16xRFP-TUB6_F1_8d+3dDex_P2_LR1-2.tif (RGB)	304	83.03	48.63	159.95	-89.5	0.2515	997	553	1190	568	1154	704	985	709	986	624
	MAX_131Y RAB-A5cNI70.16xRFP-TUB6_F1_8d+3dDex_P2_LR1-2.tif (RGB)	305	66.56	48.66	141.73	-78.77	0.2258	801	550	894	544	933	552	942	620	930	710	788	720	794	616
	MAX_131Y RAB-A5cNI70.16xRFP-TUB6_F1_8d+3dDex_P2_LR1-2.tif (RGB)	306	55.93	49.14	53.38	-85.22	0.1922	708	552	752	546	753	721	698	721	697	637
	MAX_131Y RAB-A5cNI70.16xRFP-TUB6_F1_8d+3dDex_P2_LR1-2.tif (RGB)	307	49.02	49.17	56.76	-89.69	0.1691	601	573	672	554	662	653	672	717	612	720	604	645
	MAX_131Y RAB-A5cNI70.16xRFP-TUB6_F1_8d+3dDex_P2_LR1-2.tif (RGB)	308	41.43	50.61	60.29	47.07	0.0749	514	573	566	574	566	649	585	718	509	740	501	665
	MAX_131Y RAB-A5cNI70.16xRFP-TUB6_F1_8d+3dDex_P2_LR1-2.tif (RGB)	309	34.73	49.87	44.39	-61.15	0.0925	414	577	473	572	473	677	481	742	461	750	425	658
	MAX_131Y RAB-A5cNI70.16xRFP-TUB6_F1_8d+3dDex_P2_LR1-2.tif (RGB)	310	28.97	53.06	54.56	-74.25	0.0897	348	586	370	576	405	702	429	756	398	770	354	762	346	676
	MAX_131Y RAB-A5cNI70.16xRFP-TUB6_F1_8d+3dDex_P2_LR1-2.tif (RGB)	311	82.98	6.53	157.97	-82.37	0.2097	980	141	1000	158	1182	153	1158	13	994	6	986	93
	MAX_131Y RAB-A5cNI70.16xRFP-TUB6_F1_8d+3dDex_P2_LR1-2.tif (RGB)	312	91.01	34.64	100.79	-85.96	0.1396	1134	382	1260	376	1220	525	1110	522
	MAX_131Y RAB-A5cNI70.16xRFP-TUB6_F1_8d+3dDex_P2_LR1-2.tif (RGB)	313	85.77	21.7	84.52	87.45	0.1528	1052	338	1176	340	1173	220	1065	224	1046	284
	MAX_131Y RAB-A5cNI70.16xRFP-TUB6_F1_8d+3dDex_P2_LR1-2.tif (RGB)	314	70.24	19.49	119.51	76.39	0.1398	850	318	910	334	981	334	973	181	849	169	844	224
	MAX_131Y RAB-A5cNI70.16xRFP-TUB6_F1_8d+3dDex_P2_LR1-2.tif (RGB)	315	76.28	34.19	90.8	77.54	0.1737	942	384	997	374	1053	366	1038	506	982	521	926	504	934	445
	MAX_131Y RAB-A5cNI70.16xRFP-TUB6_F1_8d+3dDex_P2_LR1-2.tif (RGB)	316	65.02	33.4	80.25	86.75	0.134	796	373	842	361	902	370	884	501	798	512	796	437
	MAX_131Y RAB-A5cNI70.16xRFP-TUB6_F1_8d+3dDex_P3_LR1-3.tif (RGB)	317	45.65	34.91	125.52	-86.01	0.1263	537	362	633	361	669	490	662	521	544	552	529	473
	MAX_131Y RAB-A5cNI70.16xRFP-TUB6_F1_8d+3dDex_P3_LR1-3.tif (RGB)	318	37.42	18.26	52.66	-86.21	0.145	466	318	514	326	514	174	481	154	452	154
	MAX_131Y RAB-A5cNI70.16xRFP-TUB6_F1_8d+3dDex_P3_LR1-3.tif (RGB)	319	43.37	19.03	41.54	-84.77	0.0941	548	329	588	330	584	253	586	174	544	166	536	197
	MAX_131Y RAB-A5cNI70.16xRFP-TUB6_F1_8d+3dDex_P3_LR1-3.tif (RGB)	320	48.85	19.2	48.87	85.65	0.0753	609	330	657	334	660	232	661	176	649	164	612	169	608	252
	MAX_131Y RAB-A5cNI70.16xRFP-TUB6_F1_8d+3dDex_P3_LR1-3.tif (RGB)	321	57.38	18.71	88.76	88.08	0.1288	704	324	796	316	789	157	705	168	694	224	698	314
	MAX_131Y RAB-A5cNI70.16xRFP-TUB6_F1_8d+3dDex_P3_LR1-3.tif (RGB)	322	56.35	33.76	57.51	86.76	0.1011	688	362	754	353	768	514	706	534	713	469
	MAX_131Y RAB-A5cNI70.16xRFP-TUB6_F1_8d+3dDex_P3_LR1-3.tif (RGB)	323	65.02	33.4	80.25	83.84	0.1394	796	373	842	361	902	370	884	501	798	512	796	437
	MAX_131Y RAB-A5cNI70.16xRFP-TUB6_F1_8d+3dDex_P3_LR1-3.tif (RGB)	324	76.28	34.19	90.8	77.93	0.1732	942	384	997	374	1053	366	1038	506	982	521	926	504	934	445
	MAX_131Y RAB-A5cNI70.16xRFP-TUB6_F1_8d+3dDex_P3_LR1-3.tif (RGB)	325	70.24	19.49	119.51	75.72	0.1383	850	318	910	334	981	334	973	181	849	169	844	224
						mean	0.143
						SD	0.0475984
