# Supplementary material for: Two mechanisms regulate directional cell growth in Arabidopsis lateral roots
Source: eLife. 2019 Jul 29;8:e47988. doi: 10.7554/eLife.47988 (PMC6748828; doi:10.7554/eLife.47988)
Supplement: Figure 1—figure supplement 2—source data 1. [file elife-47988-fig1-figsupp2-data1.xlsx]

## Sheet: DMSO_24h
	Label	xMax	yMax	zMax	xMin	yMin	zMin	alignmentMax	alignmentMin	alignmentNormal	normalised anisotropy
	1	-0.0888495	0.971297	0.220655	0.986478	0.055179	0.154326	44100700	28781100	-5.32071	0.210198
	5	0.682286	-0.629798	-0.371268	-0.702656	-0.424664	-0.570907	16487300	14733500	-29.6151	0.0561741
	6	0.503661	-0.697582	-0.509613	-0.841175	-0.261582	-0.473286	13038500	10030000	-11.7319	0.130416
	7	0.429187	-0.733415	-0.527163	-0.891682	-0.251077	-0.376647	6185940	4955770	-5.20141	0.110411
	8	0.499577	-0.723511	-0.476397	-0.859743	-0.346728	-0.374996	5762820	5082910	3.95809	0.0626892
	9	-0.282314	0.933056	0.222946	0.946559	0.233147	0.222866	32299000	22627400	-7.21742	0.176083
	10	0.0951718	-0.786879	0.609725	-0.977604	-0.189375	-0.0918033	23202700	13478900	-18.5825	0.265087
	11	0.152823	-0.955953	0.250598	-0.976625	-0.184875	-0.10966	43218900	21267600	-2.9875	0.340401
	12	-0.166042	0.829708	0.53293	0.972961	0.0498517	0.225527	21874900	16555700	-13.8427	0.138411
	13	-0.198234	0.961106	0.1923	0.958601	0.149189	0.242543	40356600	24067100	0.716725	0.252849
	14	-0.0600545	0.966065	-0.251219	0.976056	0.109543	0.187922	39726700	20388800	-1.39451	0.321679
	15	0.166066	-0.789651	0.590655	-0.967784	-0.245462	-0.0560616	38361500	14469300	-0.986531	0.45224
	16	-0.182726	0.966824	0.1785	0.957576	0.133861	0.255206	55417800	28431100	-15.1172	0.321849
	17	0.0623118	-0.818923	0.570511	-0.972709	-0.177839	-0.149034	25720400	13424700	-32.0383	0.314106
	18	0.302894	-0.801714	-0.515277	-0.931493	-0.134767	-0.337874	28255100	18355500	-22.4208	0.212389
	19	-0.109644	0.965634	0.235645	0.957891	0.0393576	0.284421	40407100	23571400	-2.79766	0.263146
	20	-0.0663093	0.970511	-0.231755	0.964435	0.1219	0.234535	47269700	20702100	-2.44828	0.390862
	21	-0.00569646	0.768072	0.640338	0.978309	-0.128321	0.162622	25432200	18882300	9.25373	0.147805
	22	-0.131916	0.962392	0.237485	0.962876	0.0674845	0.261372	35851800	20583900	-9.67113	0.270536
	24	0.1251	-0.801308	0.585026	-0.968434	-0.226763	-0.103511	29059700	16111300	-53.3576	0.286653
	25	0.305501	-0.924439	-0.228215	-0.922286	-0.227686	-0.312327	49432400	24290200	-7.24377	0.341038
	26	-0.143107	-0.988364	0.0515442	-0.947571	0.121794	-0.295423	31350200	17899000	-9.11835	0.273125
	27	-0.199911	0.838654	-0.50665	0.933425	0.320231	0.16177	49791000	24262200	9.3299	0.344736
	28	0.164871	-0.733877	0.658971	-0.969491	-0.243455	-0.0285682	21224100	15090100	7.1893	0.168915
	29	-0.0949722	-0.993329	0.0654008	-0.96266	0.074912	-0.260143	43392400	19254700	-4.60474	0.385296
	30	-0.117408	0.94698	0.299074	0.954302	0.0242461	0.297858	56069300	26467700	-40.5868	0.358646
	31	-0.113642	-0.880055	0.461073	-0.972501	0.00357584	-0.232871	50976100	23392200	-12.6283	0.370909
	32	-0.163414	-0.731617	0.66184	-0.975687	0.0205347	-0.218206	25149400	14601700	27.4945	0.265344
	33	-0.173964	0.975859	-0.132043	0.945386	0.203034	0.254993	36223700	20147600	-4.09786	0.285182
	34	-0.227062	0.769667	0.596704	0.953889	0.0522561	0.295577	14272100	9442480	-6.97291	0.203656
	35	-0.1523	0.936738	0.31516	0.945734	0.0455154	0.321738	54660200	26904600	-39.6446	0.340289
	36	0.939554	0.270555	0.209851	0.254969	-0.961909	0.0986036	21120100	16634500	1.71749	0.118809
	37	0.310397	-0.91401	-0.261228	-0.917654	-0.216373	-0.333308	27929600	14302200	-1.30641	0.322681
	38	-0.111472	-0.950954	0.288547	-0.9453	0.0118959	-0.325985	35905500	18723100	-21.6928	0.314531
	39	0.589492	-0.656763	-0.470279	-0.760016	-0.253733	-0.598327	11099400	7578470	9.94955	0.188508
	40	-0.19764	-0.751703	0.629191	-0.938623	-0.0399939	-0.34262	22120500	10913900	-10.8211	0.33924
	3	-0.261838	0.748397	0.60938	0.946935	0.0772527	0.312003	22542800	15877100	20.1101	0.173496
	6	0.000962372	0.760702	0.6491	0.988871	-0.0972917	0.112553	24048100	19438800	30.9148	0.105993
	8	-0.0213603	-0.896984	0.441547	-0.966226	-0.0949243	-0.239577	23005100	15537500	-20.9412	0.193749
	9	0.0663677	-0.893974	0.443176	-0.964633	-0.171042	-0.200567	39339200	23508400	1.20678	0.251892
	10	-0.125755	0.939882	0.317502	0.973779	0.0557865	0.220548	45949200	27503300	14.9393	0.251127
	11	0.834494	-0.501612	0.228049	0.488985	0.864924	0.11314	53400300	30097800	-1.02389	0.279078
	12	-0.345937	0.751803	0.561355	0.926193	0.177991	0.332393	26478100	22673100	-13.2751	0.0774142
	13	0.518922	-0.82997	-0.20462	-0.830109	-0.43213	-0.352397	55245900	28906600	6.52476	0.312995
	14	-0.240763	0.846566	-0.474719	0.930255	0.340799	0.13595	45366900	28254900	22.1242	0.232431
	15	-0.218519	0.924143	0.313384	0.951478	0.130479	0.278684	51880200	28988700	-34.0996	0.283069
	16	0.473884	-0.705	-0.527645	-0.873635	-0.30125	-0.382113	25979800	18396600	-7.72941	0.170884
	17	-0.245445	0.968527	-0.0413858	0.948092	0.248732	0.198127	47834500	31486500	1.33741	0.206099
	18	-0.224758	0.858652	-0.460653	0.93208	0.327284	0.15528	41668200	24199200	-3.67261	0.265215
	19	-0.156168	-0.679858	0.716523	-0.946929	-0.103296	-0.304395	29563200	14885200	-8.67611	0.330226
	20	-0.367082	-0.846576	-0.385435	-0.916344	0.400337	-0.00659641	33655100	23419000	-4.63096	0.179348
	21	-0.0853376	0.995812	0.0328122	0.967917	0.0750455	0.239802	42019100	31980800	-3.02824	0.135653
	22	-0.227176	0.868338	-0.440887	0.945134	0.305723	0.11513	34247700	18650600	-0.653211	0.294851
	23	-0.12402	0.69429	0.708929	0.986234	0.0075041	0.165183	28409800	23404900	-13.3537	0.0965923
	24	0.435743	0.791367	0.428797	0.888248	-0.455049	-0.0628189	44892700	29852500	-24.7638	0.20122
	25	0.108879	-0.911919	0.395662	-0.954683	-0.206837	-0.214006	38494800	21264600	-6.03967	0.288326
	26	0.377611	0.673196	-0.635781	-0.892771	0.0824958	-0.442894	23147200	13381000	17.4604	0.267361
	27	0.272548	-0.892703	-0.358887	-0.949611	-0.18958	-0.249595	35798400	23571900	-10.9845	0.205936
	28	-0.120482	-0.985683	-0.117953	-0.960889	0.145639	-0.235546	42743300	26030000	4.54203	0.24302
	29	-0.1498	0.885701	-0.439425	0.958577	0.239001	0.154947	57040400	28654700	-20.8914	0.331241
	30	-0.0373916	-0.662766	0.747892	-0.968473	-0.160427	-0.190587	20452500	14024800	0.885758	0.186433
	31	-0.0996376	0.701268	0.705901	0.987788	-0.0156919	0.155015	25924700	17574600	-11.1313	0.191959
	32	-0.150744	0.902955	0.402427	0.969058	0.0544858	0.240744	32612900	24302300	-11.0289	0.146017
	33	-0.319331	0.701341	0.637298	0.933337	0.11635	0.339625	30811300	22342500	8.18747	0.159326
	34	-0.295708	0.875847	0.381378	0.942174	0.201501	0.267777	40826000	31257100	-1.9198	0.132748
	35	-0.075189	0.995842	0.0514347	0.967467	0.0603567	0.245692	41541800	26047300	-0.412236	0.229246
	36	-0.194701	0.887909	-0.416785	0.944649	0.284137	0.164024	43948600	21540400	-27.0637	0.342167
	37	-0.717588	-0.569251	0.401273	-0.661936	0.378268	-0.647112	12865600	10418700	-0.815904	0.105088
	38	0.643136	-0.615701	-0.455289	-0.75025	-0.387612	-0.535613	27035500	19011800	0.699793	0.174249
	2	-0.194125	0.980231	0.0382356	0.96817	0.185167	0.168404	86956100	51363300	-4.3317	0.257323
	4	-0.0723571	-0.993117	-0.0921019	0.991991	-0.0812445	0.0967163	96961600	49373000	-0.0221789	0.325204
	5	-0.0682302	-0.89065	0.449541	0.989897	-0.00430235	0.14172	66972500	33393500	26.5414	0.334565
	6	-0.101304	-0.871708	0.47944	0.990351	-0.0425521	0.13189	54479700	28888800	-1.62648	0.306961
	7	0.0214042	0.99493	0.0982654	0.986822	-0.0367926	0.157573	97364800	59750800	2.46982	0.239403
	8	0.506644	-0.730095	0.458555	-0.856678	-0.486171	0.172455	71711100	51211000	-16.8508	0.166773
	10	0.0834112	-0.876126	0.474812	-0.987498	-0.136623	-0.0786225	58660700	34191200	17.4907	0.263533
	12	0.257647	-0.953842	-0.15428	-0.952379	-0.223746	-0.207152	94547400	51210000	-7.94077	0.297326
	13	0.415433	0.890245	0.186761	0.89467	-0.436974	0.0928419	93739500	58585400	-8.65771	0.230784
	14	0.363504	-0.824669	-0.433342	-0.914234	-0.22641	-0.336027	31046900	19939300	7.19003	0.217855
	17	0.401298	-0.760201	-0.510934	-0.912299	-0.281995	-0.296968	33300500	22245400	20.6658	0.199026
	18	0.0094037	-0.874374	0.485162	-0.98805	-0.0827708	-0.130021	31649900	19716100	-16.938	0.232329
	19	0.278672	-0.960185	-0.0196789	-0.953432	-0.274134	-0.125765	92962600	48317700	-3.53282	0.316002
	20	-0.385567	-0.835949	0.390547	0.917618	-0.303133	0.257074	43378000	38250000	-20.3923	0.0628216
	22	-0.0740059	-0.861883	0.501678	0.991741	-0.0107674	0.1278	66648700	27955900	-38.7833	0.408995
	23	0.973669	0.227019	-0.0207408	0.208982	-0.852544	0.479057	47698000	42597500	0.331548	0.0564868
	1	0.551093	-0.757706	-0.349542	-0.833682	-0.517852	-0.191842	53109200	44415800	-4.17824	0.0891402
	4	0.0314374	-0.914053	-0.404375	0.999157	0.0394266	-0.0114426	61729000	44938900	-40.5763	0.157405
	5	0.0899614	0.995401	0.0329139	0.993632	-0.0874526	-0.0710394	67990900	39814400	0.515611	0.261365
	6	0.0711746	0.997407	0.0106958	-0.996357	0.0705867	0.0478491	60399200	48783200	-0.167058	0.106391
	7	0.0262224	-0.971496	0.235603	0.998162	0.0125626	-0.0592933	48652500	36253800	3.80147	0.146028
	8	0.486795	0.739045	-0.465664	0.872781	-0.433385	0.224569	39745200	22186800	-7.73119	0.283511
	9	0.370786	0.581621	-0.72404	0.927009	-0.279059	0.25056	24783600	16620000	-9.31859	0.197171
	10	0.34719	0.904205	-0.24874	0.93726	-0.343524	0.0594639	55475000	38888600	-3.31485	0.175771
	11	0.061148	0.960012	-0.273201	-0.996	0.0765532	0.046078	47621700	32709400	-3.3802	0.185635
	12	0.491652	0.724206	-0.483533	0.866555	-0.461609	0.189737	51043500	28121300	-17.8048	0.28955
	13	0.179148	-0.635734	0.750832	0.981162	0.0593619	-0.183843	31176200	26445600	-21.7186	0.0820974
	14	0.43161	-0.822814	-0.369716	-0.898693	-0.427606	-0.0974913	45223100	31898200	13.1502	0.172778
	16	0.0152091	0.999863	0.00650733	-0.99705	0.014676	0.0753369	62373200	47904200	0.656734	0.131205
	17	0.439935	0.532854	-0.722858	-0.893732	0.338448	-0.294443	30126800	26375800	-0.594445	0.0663863
	18	0.243646	-0.887246	-0.391702	0.964805	0.262927	0.004569	48251800	37260100	0.96321	0.12854
	19	0.0527581	-0.962235	0.26706	0.996056	0.0316035	-0.0829031	62035800	40280100	-10.0694	0.212633
	20	0.0837217	0.828112	-0.554276	-0.994503	0.104541	0.00597153	43920500	29219000	-11.4823	0.201006
	24	0.246577	0.78169	-0.572853	-0.964281	0.256913	-0.0644887	32415900	24382500	-9.03633	0.141437
	27	0.456253	-0.82331	-0.337628	-0.888232	-0.444242	-0.11702	45440600	32267200	3.88995	0.169525
	28	-0.220794	-0.93262	0.28543	0.973646	-0.227906	0.00849839	53339900	32974300	1.04413	0.235947
	31	-0.120313	-0.942046	-0.313167	0.991948	-0.101511	-0.0757303	48439800	32451400	-2.76066	0.197653
	34	0.0980441	-0.995143	-0.0088075	0.986735	0.0983588	-0.129147	78086200	45148200	-2.7983	0.267279
	35	-0.101921	-0.950279	0.294248	0.994406	-0.105566	0.00351043	63718700	34634500	15.1347	0.295712
	38	0.380418	-0.825671	-0.416592	-0.924339	-0.325019	-0.199899	34360800	25296800	-12.5392	0.151934
	39	-0.130836	-0.9914	-0.00299522	0.990788	-0.130861	0.0348394	53893600	30999200	0.0759181	0.269686
	43	-0.141432	-0.988807	-0.047508	0.989876	-0.140681	-0.0188151	75313400	44177500	-0.702169	0.260571
	44	-0.0717537	-0.963148	0.259223	0.997207	-0.0746802	-0.00144589	56913900	36110300	-13.0179	0.223636
	45	0.137423	-0.913127	-0.383816	0.988831	0.149038	-0.000527297	44822100	34320100	8.81253	0.132698
	46	0.23962	-0.869843	-0.431227	0.970779	0.220628	0.094396	54522800	42340100	22.5515	0.125773
	47	-0.102562	-0.850048	0.516624	0.994042	-0.106856	0.021521	52723900	27652900	1.0465	0.311918
	48	0.459021	0.566353	-0.684503	0.885962	-0.349139	0.305242	23461000	16590000	-1.7873	0.171556
	49	0.0521011	0.996271	0.0687742	-0.997785	0.0490802	0.0449091	59363100	41488100	-0.773831	0.177241

## Sheet: 20uMDex_24h
	Label	xMax	yMax	zMax	xMin	yMin	zMin	alignmentMax	alignmentMin	alignmentNormal	normalised anisotropy
	3	-0.0164587	0.987851	-0.154532	0.996348	0.029155	0.0802562	178623000	68645100	14.6253	0.444772
	5	0.188786	-0.95754	-0.217893	-0.980743	-0.172536	-0.091514	145001000	83111300	-80.5552	0.271312
	6	0.0939808	0.971867	-0.21597	-0.988594	0.0654564	-0.135639	105830000	46143100	-11.4011	0.392746
	10	-0.00509018	-0.848661	0.528913	0.997446	0.03337	0.0631427	118779000	74253400	89.6112	0.230664
	14	0.203654	-0.95783	0.202697	-0.978751	-0.194125	0.0660488	118228000	68864600	-6.7095	0.263845
	15	0.169148	-0.858941	0.483331	0.980708	0.195437	0.00410586	90055800	56292600	-22.2182	0.230704
	18	0.250806	-0.953885	0.164924	-0.96716	-0.254165	0.000759469	144472000	82013200	1.44953	0.275774
	19	0.226524	-0.9559	-0.186928	-0.973731	-0.226804	-0.0201809	133210000	79294400	-7.57836	0.253715
	20	-0.0300918	-0.889812	0.455335	-0.992396	-0.0277985	-0.119908	100897000	76171900	24.6717	0.139635
	24	0.131024	-0.980528	0.14628	-0.989691	-0.137976	-0.0383953	150942000	74055300	4.86721	0.341723
	26	0.220644	-0.952892	-0.208116	0.975201	0.211746	0.0643919	152814000	105763000	-13.4449	0.181961
	27	-0.175343	-0.87337	0.4544	-0.978639	0.104303	-0.177162	77277900	60030300	-106.087	0.125612
	29	0.131474	-0.982434	0.132432	-0.990307	-0.136199	-0.0272376	189365000	94891900	1.19026	0.332351
	31	-0.107074	-0.894211	0.434651	0.992111	-0.0674286	0.105681	83785700	51458700	40.487	0.239027
	34	-0.0448359	-0.988797	0.142377	-0.996027	0.0332701	-0.082601	118445000	69521500	-8.87439	0.260278
	3	0.195511	-0.926097	0.322677	-0.974274	-0.145807	0.171844	48147500	27350200	3.92344	0.275469
	4	-0.022224	0.869193	0.493972	-0.990834	-0.0850002	0.104988	35189300	24960200	-12.1848	0.170061
	5	0.152436	-0.85843	-0.489755	0.982873	0.183597	-0.0158844	33252200	22112700	-42.3701	0.201201
	7	0.018152	-0.94784	0.318229	0.995484	-0.0125303	-0.0941041	66730800	31153500	-11.0975	0.363463
	8	0.116541	-0.757909	0.641867	0.98762	0.0201087	-0.155574	40930200	20333800	15.2233	0.336191
	9	0.0179565	-0.746097	0.665595	0.995006	-0.052041	-0.0851785	40332000	21526900	-23.2476	0.304
	10	0.1825	-0.939589	0.289596	0.976577	0.139083	-0.164175	45650700	30868100	3.27405	0.193189
	11	-0.043958	0.850645	0.5239	-0.984108	-0.127177	0.123923	46720200	26195400	-23.8538	0.281487
	12	0.251328	-0.917776	0.307444	-0.961905	-0.201531	0.184729	41541700	22551400	17.3171	0.296292
	13	-0.00292621	-0.705148	0.709055	0.986945	-0.116218	-0.111504	31036600	15032900	-11.3601	0.347382
	15	-0.166329	-0.971738	-0.167509	0.971791	-0.132732	-0.194948	57523500	29537500	1.90935	0.321453
	16	0.59446	0.553944	-0.582891	-0.791959	0.52893	-0.305015	28764000	22942200	13.2692	0.112594
	17	-0.0210016	0.84258	0.538162	-0.982099	-0.11817	0.146689	30579900	22135000	8.23846	0.160199
	18	0.043311	-0.95566	0.291268	0.987313	-0.00363634	-0.158742	85623500	33669700	0.0610296	0.435514
	19	-0.0749962	0.883998	0.461435	-0.986621	-0.132954	0.0943537	29274600	18305400	2.7511	0.230542
	20	0.204176	-0.802881	-0.560085	-0.975616	-0.213957	-0.0489483	46028800	25294800	12.627	0.290703
	21	0.0457663	0.977128	0.207669	-0.991038	0.0182952	0.132323	45477600	23312500	2.84787	0.322214
	22	0.0657197	0.950511	-0.303659	0.983804	-0.112582	-0.139483	56156800	24627300	6.86965	0.390293
	23	0.0899631	-0.777533	0.622373	0.971	-0.0705089	-0.228444	34960200	19120800	-38.6641	0.292883
	24	0.175752	-0.981892	-0.0707069	-0.976552	-0.182966	0.113447	30063900	15486200	-1.27966	0.320037
	25	-0.0237499	0.974199	0.224436	-0.995122	-0.0445394	0.088026	44362500	29087100	-8.61922	0.207971
	26	-0.0409839	-0.941534	0.334415	0.984481	-0.0952138	-0.147419	56653700	24740600	11.5438	0.39208
	27	-0.0420955	-0.720668	0.692001	0.990934	-0.118558	-0.0631896	41766300	17942400	3.39945	0.399002
	29	0.034824	-0.974367	-0.222252	0.996451	0.0509033	-0.0670324	38539000	21744200	3.38239	0.278598
	31	0.181156	-0.982685	-0.0388947	-0.975907	-0.184516	0.116443	45081300	22604500	-1.06519	0.332076
	32	0.0896045	0.654083	-0.751097	0.993981	-0.106456	0.0258742	18381500	10296300	0.35083	0.281932
	33	0.0515645	-0.931055	-0.361218	0.995213	0.0779738	-0.0589124	33661400	20458300	-22.1943	0.243961
	34	-0.234399	-0.88467	-0.403008	0.967017	-0.169679	-0.189966	22512400	14993600	-11.2822	0.200469
	35	-0.0788965	-0.689961	0.719534	0.990715	-0.134433	-0.0202765	24126100	14350000	-24.8659	0.254082
	36	0.198903	-0.851946	-0.484381	0.974057	0.226296	0.00196423	20880300	15223400	-4.37326	0.156685
	2	0.401868	-0.893213	-0.201675	-0.915596	-0.395233	-0.0739859	102825000	55537900	-22.2555	0.2986
	3	-0.0703344	-0.970979	0.228587	0.997133	-0.0748482	-0.0111262	66160900	37509600	3.24862	0.276369
	6	0.0989461	-0.969777	-0.22303	0.99438	0.104841	-0.0147155	98371100	55884000	-1.85104	0.275434
	7	-0.124658	-0.954311	0.271571	0.990872	-0.133895	-0.0156778	71884000	40514200	-16.2822	0.279095
	9	0.104135	-0.974844	-0.197067	0.993898	0.10925	-0.0152339	77747800	52112800	-16.3311	0.197404
	12	0.0335671	0.983897	0.175555	0.996704	-0.0199738	-0.0786321	114701000	55571500	-9.58508	0.347264
	13	0.229266	-0.96404	-0.134404	-0.970962	-0.236205	0.0379607	72263700	34943300	-1.8407	0.348115
	14	0.274813	-0.934034	0.228163	-0.961301	-0.262108	0.0848521	68785800	39721700	-17.3987	0.267853
	16	0.186218	-0.791323	0.58235	-0.981277	-0.179463	0.0699213	71290600	38177700	-77.1547	0.302488
	18	0.396594	-0.887427	-0.234917	-0.909291	-0.414907	0.0322702	63108600	42203800	-1.81416	0.198503
	19	0.185076	-0.956035	0.227472	0.980451	0.163898	-0.108875	49627300	29429700	-13.5065	0.255481
	20	0.0113939	0.969414	-0.245168	0.999841	-0.0144024	-0.0104817	85134800	41700000	2.6982	0.342452
	22	0.102431	-0.812754	0.573532	0.993534	0.111977	-0.0187589	70453700	37794600	-29.9568	0.301705
	24	0.0233707	0.983038	0.181908	0.997274	-0.0101845	-0.0730878	81159000	44685700	-18.3182	0.289828
	25	0.106886	-0.985047	-0.13512	0.988536	0.11986	-0.0918206	59016500	28640600	-8.54069	0.346531
	26	0.0603232	-0.969131	0.239052	0.998178	0.058315	-0.0154711	106427000	38579700	15.6102	0.467891
	28	0.321143	-0.93454	-0.153303	0.946961	0.314914	0.0639909	71465000	45027300	2.29889	0.226948
	29	-0.243158	-0.947064	-0.209628	0.969934	-0.239655	-0.042352	99984200	62963300	-11.6045	0.227195
	30	0.258468	-0.942569	0.211562	0.966019	0.251946	-0.0577077	69937100	43296200	-3.06954	0.235274
	31	0.114946	-0.816655	0.565564	-0.993065	-0.108607	0.0450087	81110100	34461600	15.9877	0.403633
	33	0.0421703	-0.975888	-0.214158	0.999072	0.043077	0.0004335	86859000	54451900	-8.36994	0.229332
	34	0.0143426	0.821313	-0.570297	0.999651	-0.0244358	-0.0100507	83088100	33539100	8.86471	0.424849
	36	0.133456	-0.967668	0.214029	0.990954	0.12721	-0.042759	89104900	42572400	-15.2516	0.353383
	39	0.0272819	-0.969359	0.244128	0.999267	0.0198822	-0.0327244	98729100	48189200	-11.7627	0.344
	40	0.16308	-0.962429	-0.217109	-0.985215	-0.170566	0.0160705	71755800	37888200	1.41383	0.308887
	41	-0.0122343	-0.976831	-0.213662	0.999916	-0.012863	0.0015524	98823100	55341500	2.05641	0.282047
	1	0.00663879	-0.862168	0.506578	0.998674	-0.0201486	-0.0473796	95636000	44876500	15.5289	0.361245
	4	0.667098	0.74489	0.0109374	0.735002	-0.655707	-0.172686	61132400	39827800	1.21047	0.21102
	6	0.992472	0.0897762	-0.0833055	-0.0719871	0.97791	0.196239	57644700	38643000	-4.27369	0.197343
	7	0.172852	0.819082	-0.547016	-0.963248	0.256514	0.0797168	107549000	54109900	-57.4127	0.330567
	9	-0.0308054	0.982456	0.183931	-0.989228	-0.0563135	0.135116	109957000	66995700	-1.77779	0.242784
	10	0.153398	0.956362	-0.248678	0.984191	-0.17041	-0.0482577	105789000	45292700	-4.33288	0.400421
	11	0.232171	0.821225	-0.521236	0.965928	-0.257668	0.0242824	62873200	35336600	-114.7	0.280385
	13	0.276628	0.763574	-0.583465	0.945908	-0.323458	0.0251611	82674700	48060500	27.0154	0.264766
	14	0.0304433	-0.983231	0.179807	0.994961	0.0126166	-0.0994669	106955000	46258600	0.974094	0.396155
	19	0.927161	-0.326244	-0.184218	-0.354841	-0.922441	-0.152285	92221300	47995400	-41.2948	0.315411
	20	-0.00810379	-0.824555	0.565724	0.979826	-0.119523	-0.160171	89645900	40102100	-28.957	0.381846
	21	0.0607791	-0.983029	0.173091	0.995831	0.047901	-0.0776331	98132800	55516900	-2.05957	0.277358
	22	0.0728838	0.970314	-0.230605	-0.986243	0.104516	0.128064	82061100	53132700	-21.2412	0.213977
	23	0.0890427	-0.874389	0.476985	0.992131	0.0355448	-0.12005	73350100	50051600	36.7707	0.188802
	26	0.0515415	-0.998217	-0.0301055	0.98862	0.0552658	-0.139918	95679500	60058500	4.00089	0.228724
	27	0.0684329	0.98935	0.128467	-0.981731	0.0438643	0.185149	99260800	48605900	-12.1046	0.342571
	28	0.591871	0.691791	-0.41366	0.791234	-0.596546	0.134468	55040200	41060200	-35.0828	0.145473
	30	0.0401255	-0.963809	-0.263557	0.990213	0.0736445	-0.118557	91995000	47616100	-5.47476	0.317875
	31	0.0403485	-0.972036	0.231339	0.993323	0.0139785	-0.114514	126964000	71931400	-20.2406	0.276691
	32	0.366037	0.750247	-0.550587	0.93034	-0.281021	0.235574	45899200	22574200	28.5626	0.340643
	33	-0.17037	-0.827672	0.534727	0.984594	-0.164659	0.0588367	70796900	40067400	-6.12225	0.277181

## Sheet: 300nMDex_24h
	Label	xMax	yMax	zMax	xMin	yMin	zMin	alignmentMax	alignmentMin	alignmentNormal	normalised anisotropy
	1	0.193966	-0.762767	-0.616899	-0.980556	-0.131642	-0.145537	37823100	20618400	-115.395	0.294392
	3	0.184978	0.908156	-0.375548	0.981953	-0.155488	0.107664	74573900	35014000	22.9932	0.360988
	4	0.0426013	-0.990184	-0.133117	0.998661	0.0382916	0.034771	169003000	66251200	7.75327	0.436769
	5	-0.0456419	-0.913218	0.404906	0.994365	-0.00271081	0.105973	46964000	23051000	-25.1908	0.341541
	6	0.139863	-0.973568	-0.180563	-0.990011	-0.140769	-0.00785047	108900000	50351500	-3.20741	0.367648
	7	0.312619	-0.719001	-0.620731	-0.949498	-0.218041	-0.225636	55245700	29766700	-45.0958	0.299709
	8	0.271599	-0.941284	-0.200545	-0.961133	-0.254549	-0.106906	114127000	44562500	-24.1651	0.438369
	9	0.119004	-0.713514	-0.690461	-0.991208	-0.125873	-0.0407642	97447900	40543300	27.4347	0.412378
	10	0.0479272	0.902426	-0.428171	0.997079	-0.017704	0.0742944	130154000	36903300	21.8595	0.558196
	11	0.00777069	0.969342	0.245593	0.99816	-0.0222873	0.0563847	107820000	69118100	19.7639	0.218731
	12	0.183356	-0.691208	-0.699008	-0.982383	-0.102713	-0.15612	70935700	33670700	-119.811	0.35624
	13	-0.0488502	-0.908619	0.414759	0.990998	0.00773111	0.133656	94078300	31673300	-52.44	0.496256
	14	-0.0692104	-0.965854	-0.249671	-0.995229	0.0841	-0.049458	122418000	74493100	29.7157	0.243383
	15	0.108508	-0.941655	0.318608	-0.989453	-0.133244	-0.0568306	123807000	52963900	13.6674	0.400762
	16	0.238623	-0.683172	-0.69017	-0.96996	-0.13306	-0.203647	76439400	32887200	-18.0407	0.398368
	17	-0.0598622	0.969494	0.237693	0.992946	0.0334184	0.113764	105127000	54787700	7.7133	0.314788
	18	0.184931	-0.880813	0.435854	-0.977796	-0.209393	-0.00828589	102154000	42389600	-32.7518	0.41347
	19	0.173232	-0.680707	-0.711778	-0.98279	-0.0724094	-0.169942	62091400	31812000	73.2276	0.322453
	20	-0.0491901	0.977213	0.206484	0.994366	0.0284801	0.102099	134831000	54591700	-46.8701	0.423599
	21	0.133923	-0.902126	0.410163	-0.98344	-0.171983	-0.0571604	81412900	40678600	-38.829	0.333637
	22	0.0102238	0.722421	0.691378	0.995618	-0.0716251	0.0601182	52024400	27761500	-147.347	0.3041
	23	-0.0748871	0.975734	0.205754	0.994286	0.057322	0.0900499	96924800	56646500	-8.53797	0.262278
	24	0.0176944	0.673149	0.739295	0.996551	-0.0718342	0.0415555	66370200	32604500	-76.8966	0.341155
	25	0.237888	-0.958474	-0.157282	-0.970837	-0.229681	-0.0687124	112452000	56901100	-17.1275	0.328018
	26	0.135904	-0.899514	0.415216	-0.987877	-0.154778	-0.0119644	92650500	27044500	33.2247	0.54811
	27	0.310977	-0.709907	-0.631921	-0.948252	-0.186896	-0.256687	65353200	36243600	-32.8254	0.286521
	28	-0.0321835	-0.919537	0.391684	0.99823	-0.00996628	0.0586242	69229000	28034300	-14.7323	0.423538
	29	0.0721199	-0.983442	-0.166252	-0.992431	-0.0541465	-0.110219	120481000	45357600	9.60958	0.452991
	1	0.252412	0.5327	-0.807786	-0.961155	0.234371	-0.145779	23307200	16236900	-0.425732	0.178795
	2	-0.240223	-0.534405	0.810373	0.96699	-0.204835	0.15157	19395200	16476700	-10.8626	0.0813589
	3	-0.218743	-0.541568	0.811699	0.974937	-0.155912	0.158709	21985800	15058600	12.2168	0.186997
	5	-0.0845356	0.910217	0.405412	-0.992656	-0.112266	0.0450703	27951900	20473900	-24.3521	0.154422
	6	-0.261661	0.819792	0.509387	0.950138	0.311544	-0.0133238	20477600	18010700	-27.5476	0.0640948
	7	0.652639	-0.570233	-0.498895	-0.731306	-0.646278	-0.217982	37748200	18858100	9.71193	0.33371
	8	0.451518	-0.861473	-0.23237	0.854816	0.492296	-0.164114	40605400	34237600	-3.29242	0.0850821
	9	0.326347	-0.941043	0.0890848	0.928786	0.301722	-0.21522	32630400	22138100	2.76989	0.191575
	12	-0.207699	-0.824384	0.526547	0.97022	-0.242198	0.00351326	16317800	10496500	-2.49952	0.217097
	13	0.975419	-0.219797	-0.0157106	-0.180972	-0.839714	0.511985	28778400	21594600	24.3501	0.142612
	14	0.21999	0.969368	0.109228	-0.951404	0.188472	0.243534	41406400	30160400	6.68856	0.15714
	15	0.738848	0.634593	-0.226706	0.64249	-0.764849	-0.0470448	28870200	28118000	5.49052	0.0131992
	16	-0.685374	0.550589	0.476565	-0.700405	-0.677502	-0.224553	22183400	16468700	8.5609	0.14785
	17	-0.985587	-0.0492367	0.161847	-0.0639226	0.994171	-0.0868201	40377600	27013300	4.28236	0.19831
	19	0.142875	-0.826289	-0.544823	0.988984	0.140704	0.0459579	31836500	23234500	-8.99986	0.156198
	20	0.109152	-0.973045	-0.20315	0.976654	0.143021	-0.160288	36687000	25304000	-6.61163	0.183623
	25	0.189723	-0.979796	0.0632846	0.976344	0.181461	-0.117577	39065700	25491100	-2.76265	0.210274
	26	0.457936	-0.868256	-0.190857	-0.883632	-0.46809	0.00930432	58441200	37471900	-3.04997	0.218628
	27	0.437246	0.508118	-0.742046	0.896283	-0.314192	0.312986	21466600	13465400	-10.8977	0.229051
	29	-0.0367884	-0.796334	0.603738	0.994916	-0.0858629	-0.052629	18939300	9582020	-21.854	0.32808
	30	-0.115275	-0.521762	0.845267	0.993246	-0.0492523	0.105054	27336800	14032400	-13.7989	0.321602
	31	0.068515	0.990235	-0.121413	-0.987765	0.0844214	0.131124	15346600	9176080	1.09685	0.251625
	34	0.0512325	0.81331	-0.57957	0.995096	-0.0907432	-0.0393761	34991400	15077700	-5.37581	0.397724
	35	0.0436424	0.562414	-0.825703	0.998688	-0.0467154	0.0209661	21840300	12724500	-13.2557	0.263731
	37	-0.083049	-0.811919	0.577833	0.99502	-0.0996308	0.00301694	17589400	8910720	-15.3144	0.327496
	38	0.337164	0.492868	-0.802123	0.940574	-0.213019	0.26447	20040000	13280200	-1.11992	0.202874
	39	0.177515	-0.972503	0.150755	0.96688	0.1438	-0.210866	24413700	15765200	-7.74824	0.21525
	1	0.189072	-0.796821	-0.573871	0.971518	0.236806	-0.00872091	51910700	33024200	-10.6512	0.222364
	3	0.0124739	-0.689023	0.724632	0.98864	-0.100055	-0.112157	43317000	25189000	-23.6512	0.264619
	4	-0.11833	0.727117	0.676239	-0.98693	-0.161148	0.000576231	40359600	22883800	16.508	0.276326
	5	-0.00220754	0.808903	0.587938	0.991783	0.0769743	-0.10218	30346200	18779600	-3.42368	0.235449
	6	-0.0579009	0.837167	0.543875	-0.984549	-0.138067	0.107707	30089500	20344900	-34.8889	0.193213
	7	0.23925	-0.79889	-0.551846	0.955153	0.295777	-0.0140854	29949200	19853100	-3.00923	0.202724
	8	0.0705744	-0.981168	-0.179801	0.990995	0.0895268	-0.0995655	77556000	41200900	-7.32968	0.30613
	9	0.0890984	0.947067	-0.308425	0.994521	-0.101589	-0.0246468	89899900	34102000	-27.8293	0.449976
	10	0.190802	0.625869	-0.756229	0.971312	-0.231769	0.0532526	34245200	17045500	6.61193	0.335338
	11	0.266442	0.625442	-0.73337	0.960839	-0.232455	0.150839	39847400	17664000	37.5177	0.385722
	12	0.144896	0.972859	0.180419	0.985387	-0.125382	-0.115289	65485600	32585100	0.688798	0.335477
	13	0.25316	-0.707677	-0.659623	-0.963166	-0.248276	-0.103295	52883700	27200300	-33.8381	0.320706
	14	0.0595935	-0.975096	-0.213627	0.988751	0.0870723	-0.121617	76387900	47034500	2.38301	0.237829
	15	0.0784474	-0.966944	-0.242623	0.991698	0.100563	-0.0801359	59354900	33293900	-2.26471	0.281288
	16	0.172807	0.939544	-0.295626	0.972714	-0.209965	-0.0987029	42583700	19987400	13.7867	0.36113
	17	0.0485014	-0.681105	0.730578	0.988696	-0.0711578	-0.131976	33250200	23543300	18.5148	0.170916
	18	0.142969	-0.965472	-0.217768	-0.97977	-0.169194	0.106884	118679000	45020900	1.94315	0.449958
	19	0.278164	-0.703552	-0.653942	-0.959101	-0.240613	-0.149101	52278200	22902200	21.7899	0.39074
	20	0.0224483	-0.950321	0.31046	0.988573	-0.0252008	-0.14862	41143100	20563700	-8.73621	0.333503
	21	-0.00436292	-0.694558	0.719424	0.98781	-0.11494	-0.104977	34293000	21748400	-40.1952	0.223845
	22	-0.0633201	-0.724671	0.68618	0.980991	-0.17157	-0.090669	47785700	22812100	-39.4324	0.353745
	24	0.165771	0.671417	-0.722301	0.98076	-0.188818	0.0495721	38423400	17146200	-21.8872	0.382893
	25	0.22854	-0.761824	-0.60613	-0.965014	-0.259467	-0.0377411	46842400	23526800	-46.6789	0.331332
	26	0.00120954	0.988654	0.150205	0.997178	0.0100821	-0.0743908	57805500	29600300	-4.11403	0.322693
	27	0.0704756	0.940482	-0.332456	-0.991847	0.101544	0.0770008	47171700	26802200	2.60275	0.275361
	28	-0.0229473	0.764869	0.643777	-0.99266	-0.0939177	0.0762001	32219200	24136000	-52.3792	0.143433
	29	0.0137839	-0.962645	0.270415	0.994314	-0.0153618	-0.10537	64761000	24349200	-3.59377	0.453504
	32	0.112613	0.691688	-0.713363	0.989331	-0.144832	0.0157468	46227300	18329100	-18.9666	0.432152
	33	-0.015297	0.995806	0.0902045	0.979976	0.0328436	-0.19639	68388500	33402200	-5.76844	0.343708
	34	0.0303122	-0.977175	0.210263	0.985204	-0.00629157	-0.17127	66859400	25591700	3.71996	0.446373
	35	0.0602154	-0.99237	-0.107591	0.988776	0.0740648	-0.129752	86980300	32797500	-8.25376	0.452361
	36	0.0324675	-0.964621	0.261634	0.990145	-0.00463629	-0.139966	58179300	24272800	-5.12218	0.411227
	37	0.0353195	-0.990666	-0.131657	0.98977	0.0528973	-0.132506	75590900	36916700	-3.3693	0.343747

## Sheet: DMSO_44h
	Label	xMax	yMax	zMax	xMin	yMin	zMin	alignmentMax	alignmentMin	alignmentNormal	normalised anisotropy
	2	0.967503	-0.216735	-0.130243	-0.243389	-0.93787	-0.247308	72598500	57533400	-3.60613	0.115768
	3	0.99594	0.0538325	-0.0721553	-0.0559319	0.998059	-0.0273964	71226800	58097600	-0.514797	0.101521
	4	0.99624	-0.0491551	-0.0713418	-0.0455106	-0.997618	0.0518424	60692000	46161600	-0.513323	0.135984
	6	-0.141468	-0.705482	0.694465	0.982293	-0.187083	0.0100491	40970600	25530700	57.1168	0.232174
	7	0.645062	0.480818	-0.593893	0.752937	-0.532496	0.386697	42068000	28438200	-11.1344	0.193313
	8	0.739232	0.391464	-0.547989	-0.669543	0.514734	-0.5355	32636700	28113700	20.5723	0.0744522
	9	-0.491666	-0.841618	-0.223479	0.870776	-0.474158	-0.130085	65461200	57540800	12.7332	0.0643924
	10	0.465827	-0.878086	0.10941	-0.881754	-0.450243	0.14068	67191800	51595800	-6.30831	0.131293
	11	-0.988393	0.00488293	0.151839	0.0429697	0.967655	0.248593	54775600	37398800	-15.0537	0.188521
	12	0.995698	0.0753112	-0.0539731	-0.0559316	0.952962	0.297884	59127600	41131200	-12.2012	0.179499
	14	0.629674	0.745436	0.218714	0.753033	-0.516481	-0.407662	58333000	54288500	-44.8902	0.0359123
	15	0.185051	0.970258	-0.156064	-0.977081	0.198654	0.0764789	87304900	57357300	3.13153	0.207017
	17	-0.986239	-0.0609125	0.153695	-0.0121381	0.953821	0.300131	45184400	29928500	-6.0772	0.203106
	20	0.939879	-0.236664	-0.246206	0.289267	0.934912	0.205584	57738600	52588400	-15.5038	0.0466812
	21	0.437904	-0.89749	0.0524546	-0.892869	-0.427351	0.141973	60815900	42907300	1.95655	0.172658
	23	0.982681	-0.0264343	-0.183411	0.071514	0.967195	0.24376	80656900	46714400	5.13599	0.266485
	28	0.99726	0.0535127	-0.0510742	-0.0436587	0.983133	0.177604	87932800	58435000	-2.55482	0.201532
	29	0.159895	-0.915638	0.368837	0.981656	0.108183	-0.156995	76318000	58867700	21.2287	0.129084
	31	0.97742	0.18286	-0.105889	-0.186006	0.982334	-0.0205546	124146000	77451900	-4.70175	0.23162
	34	-0.341183	-0.82652	0.447727	0.937168	-0.336019	0.09385	70829300	57724200	26.1703	0.101943
	6	0.445116	0.710258	-0.545348	0.894414	-0.323027	0.309318	36952300	24528900	6.31523	0.202068
	7	-0.0906492	0.966389	-0.240572	0.988509	0.116655	0.0961315	36679200	23962500	-10.2502	0.209702
	8	0.0946923	-0.73847	0.667604	0.988663	0.14826	0.0237667	42878400	21552500	-8.34477	0.330989
	9	0.516566	-0.723919	-0.457275	-0.851214	-0.376347	-0.365783	28670300	21938900	11.0423	0.133007
	12	0.713679	-0.594539	-0.370386	-0.68861	-0.498592	-0.526519	26789700	20702900	5.87606	0.128163
	15	-0.804104	0.561601	0.194993	0.586035	0.693695	0.41875	17878800	15067000	-6.20032	0.0853462
	17	0.321463	-0.938089	-0.129034	-0.934522	-0.292314	-0.20303	32977900	18255700	0.199061	0.287354
	18	0.164122	-0.947386	0.274815	-0.971106	-0.204106	-0.12367	40035800	19777500	-3.2009	0.338692
	19	0.255098	-0.7256	0.639085	-0.94844	-0.316363	0.0193899	39302900	24123100	-20.6401	0.239331
	20	-0.205467	0.814012	0.543294	0.968318	0.0885859	0.233478	28489900	19403800	-7.88595	0.189714
	21	0.287997	-0.950914	-0.113227	-0.944695	-0.262745	-0.196254	31151000	17165700	-0.376135	0.289451
	22	0.0276703	-0.967048	0.253086	-0.972673	-0.0844343	-0.216282	20469100	13075900	-3.66904	0.220396
	23	-0.0723739	-0.779462	0.622255	-0.982243	-0.0525731	-0.180099	44052700	21744300	-33.9396	0.339049
	24	0.43221	-0.764585	-0.478125	-0.891909	-0.284243	-0.351716	29658400	21137900	35.6621	0.167739
	25	0.304092	-0.945348	-0.117668	-0.932556	-0.27017	-0.239475	38256500	20230300	3.62677	0.30821
	26	-0.0451484	0.954096	-0.296078	0.987022	0.0883246	0.134112	37742700	17792100	8.04286	0.359245
	27	-0.0981271	-0.782998	0.614235	-0.976603	-0.0429169	-0.210726	42960300	25706700	-12.5699	0.251265
	28	-0.068808	0.809259	0.583408	0.98865	-0.0229729	0.148469	28942500	20292700	-28.8465	0.175683
	29	-0.170536	0.975393	0.139737	0.971394	0.142637	0.189864	35416200	21733100	-0.721681	0.239427
	30	0.0646509	-0.754668	0.652913	-0.984436	-0.155381	-0.0821186	38355800	19509500	-21.692	0.325693
	31	0.321101	-0.933073	-0.162079	-0.940141	-0.29343	-0.173303	52142100	25642700	10.7485	0.340676
	32	0.225495	-0.964093	-0.140277	-0.970375	-0.209438	-0.120451	54750100	29623400	-9.81634	0.297803
	2	0.0203272	-0.996938	-0.0755078	0.999793	0.0201966	0.00249258	55626900	24993700	0.34382	0.379967
	3	-0.0789645	0.790631	0.607179	-0.993024	-0.115886	0.0217551	29000300	21236400	-4.03852	0.154546
	4	0.225546	-0.821643	-0.52348	0.974163	0.196639	0.111087	47450500	27796500	-63.8423	0.261193
	5	0.202513	-0.83288	-0.515073	-0.978978	-0.185235	-0.0853812	61686500	31080300	65.9384	0.329926
	6	-0.0338837	-0.884271	0.465744	0.999422	-0.0287058	0.0182085	38617800	18402000	-5.58052	0.35454
	7	0.145349	-0.987418	-0.0622813	0.989243	0.143992	0.0257741	41516800	19427500	-0.477142	0.362451
	8	-0.0818998	-0.88346	0.461292	0.996639	-0.0717824	0.039471	62411500	24582800	15.1616	0.434841
	9	0.078965	-0.993455	-0.0825311	0.995982	0.0751148	0.0487635	36010500	17616200	-0.125069	0.343006
	10	0.415106	-0.722944	-0.552303	-0.906776	-0.37801	-0.186724	28039500	20948500	3.6246	0.14475
	11	0.356832	-0.77464	-0.522115	0.933907	0.309038	0.179759	39660200	29695300	-30.769	0.143679
	12	0.224687	-0.972367	-0.0633944	-0.973659	-0.221445	-0.0543109	42128200	21270400	-0.0470585	0.328995
	13	0.0380795	-0.879684	0.474031	0.99917	0.0266371	-0.0308326	45631900	18849000	-4.09599	0.415362
	14	-0.0463295	-0.892359	0.448942	0.998926	-0.041581	0.0204361	60163600	28107600	24.9366	0.363154
	15	-0.0277762	-0.886937	0.461055	0.999187	-0.0111582	0.0387308	48162500	22675300	-20.2538	0.359797
	16	0.413272	-0.73408	-0.538826	-0.907098	-0.383773	-0.17289	35401400	26766100	15.8785	0.138904
	17	0.468625	-0.874101	-0.12782	0.883397	0.463848	0.0667516	39331800	29991400	0.359308	0.134737
	18	0.359616	-0.816947	0.45086	-0.930053	-0.352844	0.102487	48775300	33033900	-7.65778	0.192416
	19	-0.109842	0.848867	0.517068	-0.992172	-0.124736	-0.00599108	12695600	10134300	-9.28656	0.112191
	20	0.0391831	-0.9972	-0.0636886	0.999215	0.0394794	-0.00340066	44231000	21190200	-0.160384	0.352192
	21	0.31487	-0.748294	-0.583877	0.946373	0.294417	0.133032	40103400	29839900	-3.24753	0.14674
	2	0.294742	-0.857588	-0.42151	0.95506	0.249873	0.159446	22162800	16548300	5.23374	0.145036
	5	-0.0917157	0.894655	0.437242	0.994107	0.056779	0.092346	19391500	16187700	-18.7869	0.090047
	8	-0.10996	-0.990593	-0.0814537	-0.987451	0.118222	-0.104711	30913000	19182400	-2.73999	0.234165
	11	0.916972	0.398485	-0.0192849	0.394004	-0.896954	0.200585	35946600	30467000	2.32928	0.0825072
	12	0.158845	0.927015	-0.339722	0.983488	-0.118348	0.136911	45098100	23739200	-35.3357	0.310281
	13	-0.223538	-0.969028	-0.104951	0.969103	-0.232481	0.0824103	21691600	13473500	-3.01659	0.2337
	14	0.490008	-0.782124	0.384935	-0.870255	-0.464475	0.164067	33455100	25153300	-9.3738	0.141649
	15	0.086521	-0.736807	0.670545	0.99539	0.0918967	-0.0274583	32639600	16325700	-59.8726	0.333173
	17	0.345455	-0.644116	-0.682477	-0.936762	-0.193274	-0.291758	24065000	12062700	-0.0460035	0.332219
	19	0.378513	-0.673966	-0.634427	-0.922561	-0.219248	-0.317508	24714300	15905300	-8.25955	0.216866
	20	-0.181155	0.603291	0.776674	0.980273	0.0472908	0.19191	25201100	20191700	-33.0062	0.110357
	21	0.0815072	0.624949	0.776399	0.990788	-0.135332	0.00491884	22368700	15894200	33.9272	0.169211
	22	-0.195745	-0.975311	0.102242	-0.964036	0.172266	-0.202385	50262400	27310800	-0.716869	0.29587
	23	0.250717	-0.851059	0.461345	-0.945173	-0.318219	-0.0733764	33382000	18338400	4.35809	0.290864
	24	-0.0542488	0.723864	0.687807	0.995567	-0.0137893	0.0930347	32769800	17219400	-6.39898	0.311075
	25	0.442708	-0.674823	-0.590444	-0.895563	-0.300123	-0.328469	18611800	12837300	11.2739	0.183614
	26	0.241932	-0.945762	-0.216802	-0.96194	-0.204529	-0.181216	47609600	27932000	7.58985	0.260487
	27	-0.0381874	-0.992369	0.117241	-0.988908	0.0206777	-0.147081	56999700	28239200	-3.94764	0.337411
	28	0.320836	-0.82546	0.464414	-0.928648	-0.370569	-0.0171084	42891600	22461600	7.63885	0.312609
	29	-0.285899	0.708757	0.644922	0.9551	0.156156	0.251792	21183000	17619300	-36.1527	0.0918425
	32	0.736471	-0.642037	0.21307	-0.658722	-0.752321	0.00991362	51423500	34699200	13.4177	0.194192
	34	0.0554373	0.684462	0.726938	0.996434	-0.0843118	0.003396	25996700	17059300	-9.50568	0.207576
	35	0.724303	-0.509638	-0.464385	-0.688255	-0.494277	-0.531032	22592800	12743400	-11.1848	0.278734
	36	-0.188851	0.951294	0.243668	0.974206	0.150281	0.168338	43387000	27703000	-17.2592	0.220622
	41	0.5471	-0.590503	-0.593286	-0.837053	-0.381821	-0.391861	35110400	21521000	-61.5589	0.239962
	42	0.402596	-0.875875	-0.266006	-0.911339	-0.356255	-0.206263	50030100	30545900	-0.799003	0.241811
	44	0.108	-0.982735	-0.150226	0.992107	0.0968556	0.0796433	50588500	25059700	-1.80947	0.337467
	45	-0.0353349	-0.973332	0.226666	0.993108	-0.00883638	0.116871	53359800	26874400	5.62125	0.330101
	47	0.562373	-0.717651	-0.410749	-0.817815	-0.409359	-0.404479	21184500	15209800	-11.6414	0.164166
	48	-0.00954732	-0.716792	0.697222	0.997025	0.0465118	0.06147	22453900	11641200	-3.70429	0.317134
	50	-0.189798	-0.971909	-0.139178	0.981477	-0.191577	-0.000626735	34356900	24997800	0.014927	0.157681
	51	-0.0554735	0.965124	-0.25585	0.993639	0.0785141	0.0807317	40596800	20904900	-11.2676	0.320185
	52	0.911144	-0.283563	-0.299011	-0.406775	-0.502753	-0.762741	20918800	14928200	-1.84312	0.167116
	53	-0.0635187	0.891522	0.448502	0.994457	0.0188126	0.103444	33821300	18133800	-9.89229	0.301943
	54	-0.304417	-0.70877	0.636377	-0.945682	0.144864	-0.291032	21100000	15182500	-9.37811	0.163095
	55	0.667956	-0.458747	-0.585992	-0.743599	-0.379756	-0.550314	22198000	18691700	-26.7659	0.0857502

## Sheet: 20uMDex_44h
	Label	xMax	yMax	zMax	xMin	yMin	zMin	alignmentMax	alignmentMin	alignmentNormal	normalised anisotropy
	1	0.299618	-0.94743	0.112271	-0.945626	-0.310518	-0.0967966	56523600	26414600	-3.1051	0.363029
	3	-0.196576	-0.856182	0.477819	-0.950732	0.0472979	-0.306383	21216800	10995600	-22.8164	0.317306
	4	0.349346	-0.909954	-0.223476	-0.908667	-0.270807	-0.317786	32605200	14613800	2.80352	0.38102
	6	0.473671	-0.871959	0.123785	-0.839424	-0.489514	-0.2361	40421400	17960300	-12.0784	0.384728
	7	0.918828	-0.357798	0.16654	0.261125	0.867572	0.42324	42429700	16350900	-2.41853	0.443663
	8	0.982329	0.142686	0.121121	0.173265	-0.938001	-0.300221	64440600	25682600	4.14883	0.430056
	9	0.255225	0.849757	-0.461274	0.966734	-0.215945	0.137085	26389900	12749900	-10.2365	0.348494
	10	0.563218	-0.767914	-0.305113	-0.826287	-0.520731	-0.214685	26218900	14920900	-1.72677	0.274625
	12	0.0265465	-0.927136	0.373783	0.997154	0.0509558	0.0555727	24862600	12810300	-11.1425	0.31992
	13	0.155406	-0.92249	0.353357	-0.973057	-0.204624	-0.106249	36997100	17406300	-12.2072	0.360102
	14	-0.174152	0.931599	0.319051	0.972606	0.112068	0.203662	32565000	20398800	-17.8308	0.229708
	15	-0.098257	0.96965	0.223884	0.984971	0.0626457	0.160958	18338800	11909200	-7.76911	0.212563
	16	-0.208084	0.882823	0.421098	0.974398	0.149621	0.167817	18089600	13450400	-27.8199	0.147089
	17	-0.0607069	-0.9536	0.294893	-0.990144	0.0201738	-0.138595	25228400	14449400	-18.16	0.271663
	2	-0.107265	-0.989442	0.0974564	0.983022	-0.090868	0.159407	100575000	43494900	6.61697	0.396197
	3	0.333967	0.882016	-0.332435	0.937476	-0.274146	0.214434	63619200	31399500	-17.6894	0.339088
	4	0.202666	0.888497	-0.411703	0.975539	-0.14663	0.163778	69203800	39207600	-33.6145	0.276689
	5	0.239363	0.64577	-0.725042	0.968266	-0.103483	0.227492	50870700	23362300	-1.43615	0.370568
	7	0.0313767	-0.969327	0.243763	0.999398	0.0340447	0.00673872	56538800	29037100	4.81362	0.321372
	8	0.111486	0.979532	-0.167597	0.992936	-0.102906	0.0590628	94595600	43886500	-10.2106	0.366178
	9	0.152361	-0.967966	0.19957	-0.988097	-0.144856	0.0517739	37105100	18928900	-5.71197	0.324378
	10	-0.0559388	-0.929982	0.363324	0.997374	-0.0688159	-0.0225847	54739400	27068500	-26.8444	0.338242
	13	-0.0967172	-0.890501	0.444583	0.994874	-0.0732527	0.0697054	37635100	22392400	18.3548	0.253929
	16	-0.0762607	-0.896129	0.437192	0.997061	-0.0717626	0.0268259	41851900	22806700	-46.7958	0.29455
	17	-0.00218048	-0.988003	0.154417	0.998631	0.00591739	0.0519626	117746000	50217200	-20.6458	0.402045
	18	-0.228478	-0.64703	0.727427	0.973548	-0.150674	0.171761	66438100	33753900	-29.1807	0.326216
	2	0.0276135	-0.881217	0.471905	0.980837	-0.067198	-0.182877	43223600	20414400	-22.2789	0.358421
	7	0.0381499	0.902725	0.428524	-0.988606	-0.0283925	0.147823	50963300	28325400	6.45901	0.285512
	8	0.33744	0.865823	0.369439	0.932229	-0.252868	-0.258858	39463100	23890700	7.20265	0.245801
	9	0.0358358	0.998388	0.0440045	-0.992743	0.0305064	0.116318	38697500	22925200	-0.23224	0.25595
	10	0.0594516	-0.90539	0.420397	0.979906	-0.0273931	-0.197571	46806600	23984400	6.11373	0.322388
	11	0.1166	0.878524	-0.463249	-0.972909	0.194788	0.124523	39138000	16186600	-4.4377	0.41485
	18	0.0407899	-0.998033	-0.0476075	0.971636	0.0507289	-0.230976	28038100	18367500	-0.415085	0.208393
	20	0.00306303	-0.901477	0.432816	0.966968	-0.107647	-0.231052	24159100	13675300	-1.4249	0.277097
	23	0.0969452	0.911537	0.399626	0.98896	-0.0430133	-0.1418	75937000	36386900	16.3658	0.352108
	24	0.201121	-0.900712	-0.385057	-0.969806	-0.23844	0.0512061	37731500	20610600	-19.4048	0.293457
	25	0.503972	-0.768053	-0.395102	-0.858889	-0.493958	-0.135334	29257800	19430400	-0.773266	0.201844
	27	0.156824	0.987298	0.025464	-0.970137	0.149165	0.191269	31387500	16155400	-0.379386	0.320386
	28	0.00491577	-0.896811	0.442386	0.973665	-0.096543	-0.206533	32460600	19676000	4.64124	0.245214
	29	0.184063	-0.89172	-0.413468	0.971758	0.22829	-0.0597537	33519000	23672400	-3.48447	0.172169
	6	0.13315	-0.990679	0.028747	-0.989551	-0.131268	0.059652	29147100	11703000	-0.650101	0.427027
	7	-0.0978067	-0.994384	0.0404307	0.995185	-0.0979817	-0.00236414	19765100	12487600	0.0144331	0.22564
	9	-0.0103353	-0.89052	0.454827	0.998974	-0.0292508	-0.0345707	16401600	9793800	-22.6556	0.25225
	12	0.351193	-0.839247	0.415125	-0.933909	-0.345672	0.0912442	9828060	6673990	0.961196	0.191132
	13	-0.0692644	-0.941795	-0.328976	0.99728	-0.057044	-0.0466668	17946600	9928970	-10.8545	0.287622
	14	-0.0580715	-0.950312	-0.305834	0.998228	-0.059268	-0.00538039	15941400	9023150	-3.60416	0.277123
	15	-0.04053	-0.909803	0.413057	0.998804	-0.0255759	0.041671	7132710	4820690	-2.91637	0.193419
	17	0.0161598	-0.987807	0.154843	0.990863	-0.00491821	-0.134784	16920700	9210490	0.382994	0.295058
	18	0.412434	0.894132	-0.17443	0.897373	-0.431732	-0.0912605	20019200	10820400	-3.17792	0.298279
	20	0.157797	-0.949208	-0.272221	0.958642	0.213381	-0.188348	20269200	12712900	-4.12694	0.229103
	21	0.0846406	0.967031	0.240183	-0.986456	0.0473339	0.157051	13664700	9516980	-1.51636	0.178922
	23	0.0175552	-0.890591	0.454465	0.998797	-0.00519032	-0.0487529	14971100	7166710	-8.59392	0.352537
	25	0.325437	-0.875057	-0.358282	-0.942613	-0.330142	-0.0498709	22824800	12883700	11.9859	0.278396

## Sheet: 300nMDex_44h
	Label	xMax	yMax	zMax	xMin	yMin	zMin	alignmentMax	alignmentMin	alignmentNormal	normalised anisotropy
	2	0.00736458	-0.96472	0.263174	0.992562	0.0390344	0.115313	47537700	24658200	6.60059	0.316909
	3	0.397927	0.916725	0.0356416	0.887823	-0.394588	0.236794	49870500	25917700	1.55692	0.316049
	5	0.193069	-0.971347	0.138599	-0.975369	-0.205358	-0.0805212	96053200	37608800	3.1943	0.437255
	6	-0.0659056	-0.992386	0.10405	0.99749	-0.0628209	0.032654	97022100	48863500	-3.18569	0.330112
	7	0.255757	-0.963546	-0.0785341	-0.956722	-0.240604	-0.163686	34085500	16584400	-2.15718	0.345394
	8	-0.0301696	-0.881881	0.470507	0.998494	-0.00501155	0.0546316	65815400	36204500	-41.1565	0.290246
	9	0.121071	-0.992552	0.0135397	0.992097	0.121445	0.0315315	64878900	38120600	-0.111591	0.259791
	10	-0.103107	-0.89973	0.424092	-0.980354	0.019845	-0.196246	67580300	30256700	-10.3574	0.381488
	11	-0.123209	0.90204	0.413695	0.979416	0.0433668	0.197136	50007900	25530500	-26.0559	0.324039
	12	0.192428	-0.97808	-0.0795726	-0.960883	-0.171342	-0.217591	67121300	30711700	-7.3964	0.372161
	13	0.212925	-0.890977	0.401027	-0.961903	-0.263184	-0.0740054	73102300	36800000	23.3179	0.330314
	14	-0.121345	-0.87152	-0.475109	-0.985415	0.1633	-0.0478695	46103100	27107900	-5.36614	0.259458
	15	0.247587	0.958776	0.139458	0.960649	-0.261637	0.0932696	65292700	25421900	3.84264	0.439519
	16	0.216556	-0.780507	-0.58644	-0.97532	-0.146473	-0.165214	59587400	24756100	-47.4841	0.41297
	17	0.328549	0.895683	-0.299678	0.93593	-0.266137	0.230664	71727300	31245300	-26.8615	0.393134
	18	0.584384	-0.651142	-0.484261	-0.809425	-0.425316	-0.404892	68358500	36590600	-52.0967	0.302698
	19	0.408251	-0.735954	-0.540095	-0.909702	-0.278742	-0.307808	34661300	17633100	-19.0534	0.325622
	20	0.16695	-0.924834	0.341775	-0.969715	-0.216693	-0.11268	67204600	31201500	19.4461	0.365862
	21	-0.0902	-0.981671	-0.167884	-0.992519	0.102533	-0.0662847	28037100	18745700	-4.15608	0.198607
	22	0.127731	-0.781874	-0.610211	-0.990318	-0.0668262	-0.121671	41093900	19521600	-52.1802	0.355888
	23	0.135241	-0.969608	-0.203886	0.988777	0.118889	0.0904782	27954100	15348400	-8.5499	0.291108
	24	-0.102816	0.95703	-0.271151	0.983487	0.138623	0.116351	57117200	29675500	-13.4937	0.316175
	1	0.0259544	-0.598544	0.800669	0.98178	-0.135556	-0.133161	34285900	19162900	-23.7855	0.282944
	4	0.0517815	-0.587276	0.807729	0.997956	0.00010123	-0.0639029	23745200	14017200	2.4844	0.257611
	5	-0.368667	0.546202	0.752162	-0.889035	-0.443497	-0.113697	11146300	8119770	4.39492	0.157091
	9	-0.283166	0.634312	0.719351	-0.911152	-0.412043	0.00466583	14634300	9829700	-13.9003	0.196395
	11	0.103807	-0.966351	-0.235349	0.975589	0.144972	-0.164954	61677200	27171900	-5.50102	0.388358
	12	-0.233159	-0.954828	0.18423	0.947283	-0.265827	-0.178858	33108800	17674500	0.802512	0.303925
	14	0.0498695	-0.94215	0.331462	0.968926	-0.0348665	-0.244883	23277600	12622400	-4.01756	0.296802
	15	-0.0201681	-0.919254	0.393147	0.984251	-0.0873278	-0.153698	24674500	11712700	10.7352	0.356219
	16	0.000513659	-0.994184	0.107696	0.99723	-0.00750035	-0.0739949	75350500	27417000	1.47071	0.466427
	17	0.0835591	-0.900591	0.426561	0.995025	0.0520982	-0.0849215	72719300	35503300	17.3147	0.343884
	20	0.388986	-0.56951	-0.724119	-0.899651	-0.404019	-0.165523	41383900	23520800	-48.0677	0.27522
	22	0.0225441	0.922817	0.384578	-0.988583	-0.0367479	0.14613	45189500	23719700	11.9482	0.311567
	23	0.252183	-0.912023	-0.323447	0.950635	0.295951	-0.0933065	51125100	28005300	-4.62627	0.292173
	24	0.0744664	-0.916314	-0.393476	0.989076	0.118202	-0.0880789	39536100	21774500	17.886	0.289699
	25	0.233086	-0.823764	0.516801	-0.9711	-0.169112	0.168423	74615600	34350200	-7.98066	0.369523
	27	0.152417	-0.977864	0.143355	0.981744	0.133102	-0.13588	44458800	25914500	-1.15683	0.263513
	30	-0.20487	0.620344	0.7571	-0.953399	-0.301515	-0.0109369	44559100	31286200	31.812	0.175
	31	0.0568803	0.987842	-0.144684	-0.990159	0.0743771	0.11855	33772700	18365800	-0.744439	0.295499
	32	0.0701953	-0.884805	0.460644	-0.994448	-0.0257798	0.102021	84226400	32973800	-23.595	0.437308
	33	-0.175892	0.631931	0.754801	-0.971144	-0.236841	-0.0280203	65711700	35407500	-29.22	0.299688
	35	0.0585573	-0.991655	0.114851	0.985132	0.0387887	-0.167362	88152800	25663900	-5.40346	0.549031
	36	0.227901	-0.896713	0.379429	-0.961281	-0.145212	0.234205	105377000	38768400	-7.36287	0.462093
	37	0.175961	-0.957256	-0.229562	0.941448	0.231775	-0.244859	39478800	22189400	-8.00802	0.280362
	38	-0.00537651	-0.984818	0.173506	0.998587	-0.0144598	-0.05113	69123000	32199500	-2.00563	0.364416
	4	-0.131101	0.991206	-0.0180048	0.981247	0.132329	0.140153	74471400	39496800	-0.140863	0.30688
	5	0.377507	-0.923866	0.0629326	-0.89182	-0.381026	-0.243879	62307100	36558200	43.5099	0.260444
	6	0.60202	-0.79182	-0.102922	-0.759128	-0.527608	-0.381254	10611200	9740040	-9.82959	0.0428062
	7	-0.0610082	-0.695524	0.715908	-0.949628	-0.180434	-0.256222	6576030	2975300	-32.751	0.376987
	8	0.135509	0.732439	-0.667211	0.969575	0.0405329	0.241414	38205000	13984400	-29.7615	0.46409
	9	-0.129077	0.985032	0.114244	0.932481	0.0813736	0.351934	77050100	26221200	-17.9981	0.492188
	10	0.137046	0.75474	-0.641549	-0.967388	-0.0373055	-0.250538	33745600	12981500	27.1641	0.44437
	11	0.278464	-0.959954	-0.0307552	-0.911305	-0.253969	-0.324072	75626400	28802400	-10.2233	0.448382
	12	-0.077688	0.9772	0.197599	0.979973	0.0383979	0.195395	81624600	30974800	-5.98371	0.449823
	13	-0.131021	0.954219	0.268887	0.963742	0.0589981	0.260231	51045100	22686400	-43.836	0.384621

## Sheet: summary
treatment	normalised anisotropy (mean)	normalised anisotropy (SD)
DMSO 24h	0.224991	0.0868393
300nMDex 24h	0.301211	0.110571
20uMDex 24h	0.28476	0.0756771
DMSO 44h	0.225876	0.0945312
300nMDex 44h	0.334824	0.0903598
20uMDex 44h	0.300632	0.072032
