# Supplementary material for: Two mechanisms regulate directional cell growth in Arabidopsis lateral roots
Source: eLife. 2019 Jul 29;8:e47988. doi: 10.7554/eLife.47988 (PMC6748828; doi:10.7554/eLife.47988)
Supplement: Figure 1—figure supplement 3—source data 1. [file elife-47988-fig1-figsupp3-data1.xlsx]

## Sheet: longitudinal walls
	M1	M2	M1 rand	M2 rand	M1 normalised	M2 normalised	M1-M1rand	M2-M2rand	C1 total pixels	C1 0 pixels	C1 fraction/signal	C1 mean	C2 total pixels	C2 0 pixels	C2 fraction/signal	C2 mean	GCP2 overlapping RAB-A5c	RAB-A5c overlapping GCP2	M1 paired t-test	M1	M1rand	M2 paired t-test	M2	M2 rand
YFP-RAB-A5c 2.9 GCP2-GFP 1.6_F3_10d_P1_LR5_longitudinal1_2SD	0.803	0.308	0.3535	0.1197	2.27157	2.5731	0.4495	0.1883	1547	1359	0.121526	2524	1547	997	0.355527	6830	1		Mean	0.6616	0.275444	Mean	0.15788	0.054444
YFP-RAB-A5c 2.9 GCP2-GFP 1.6_F3_10d_P1_LR5_longitudinal2_2SD	0.631	0.058	0.4376	0.0388	1.44196	1.49485	0.1934	0.0192	1360	1303	0.0419118	846	1360	731	0.4625	8307	2		Variance	0.0370041	0.0109686	Variance	0.00942086	0.000957888
YFP-RAB-A5c 2.9 GCP2-GFP 1.6_F3_10d_P1_LR5_longitudinal3_2SD	0.728	0.049	0.5189	0.0268	1.40297	1.82836	0.2091	0.0222	1547	1504	0.0277957	568	1547	770	0.502262	9140	3		Observations	25	25	Observations	25	25
YFP-RAB-A5c 2.9 GCP2-GFP 1.6_F3_10d_P1_LR5_longitudinal4_2SD	0.897	0.1	0.3074	0.0274	2.91802	3.64964	0.5896	0.0726	1152	1123	0.0251736	597	1152	780	0.322917	6416	4		Pearson Correlation	0.66164		Pearson Correlation	0.857957
YFP-RAB-A5c 2.9 GCP2-GFP 1.6_F3_10d_P1_LR5_longitudinal5_2SD	0.875	0.255	0.456	0.1069	1.91886	2.38541	0.419	0.1481	1989	1771	0.109603	2324	1989	1078	0.458019	9120	5		Hypothesized Mean Difference	0		Hypothesized Mean Difference	0
YFP-RAB-A5c 2.9 GCP2-GFP 1.6_F3_10d_P1_LR5_longitudinal6_2SD	0.834	0.33	0.3438	0.0984	2.42583	3.35366	0.4902	0.2316	1616	1465	0.0934406	1952	1616	1098	0.320545	6955	6		Observed Mean Difference	0.386156		Observed Mean Difference	0.103436
YFP-RAB-A5c 2.9 GCP2-GFP 1.6_F3_10d_P1_LR5_longitudinal7_2SD	0.795	0.188	0.1768	0.0284	4.49661	6.61972	0.6182	0.1596	1734	1683	0.0294118	581	1734	1396	0.194925	3821	7		Variance of the Differences	0.0213132		Variance of the Differences	0.00522411
YFP-RAB-A5c 2.9 GCP2-GFP 1.6_F3_10d_P1_LR5_longitudinal8_2SD	0.757	0.19	0.3344	0.0844	2.26376	2.25118	0.4226	0.1056	1479	1355	0.0838404	1697	1479	1000	0.323867	5669	8		df	24		df	24
YFP-RAB-A5c 2.9 GCP2-GFP 1.6_F3_10d_P1_LR5_longitudinal9_2SD	0.852	0.138	0.3404	0.0474	2.50294	2.91139	0.5116	0.0906	1326	1259	0.0505279	945	1326	840	0.366516	6946	9		t Stat	13.2254		t Stat	7.15543
YFP-RAB-A5c 2.9 GCP2-GFP 1.6_F3_10d_P1_LR5_longitudinal10_2SD	0.859	0.379	0.2275	0.0892	3.77582	4.24888	0.6315	0.2898	1462	1351	0.0759234	1597	1462	1171	0.199042	3945	10		P (T<=t) one-tail	8.13884e-13		P (T<=t) one-tail	1.07186e-07
YFP-RAB-A5c 2.9 GCP2-GFP 1.13_F3_10d_P3_LR4_longitudinal2_2SD	0.615	0.099	0.2606	0.0381	2.35994	2.59843	0.3544	0.0609	1292	1274	0.0139319	305	1292	1163	0.0998452	1613	11		t Critical one-tail	1.71088		t Critical one-tail	1.71088
YFP-RAB-A5c 2.9 GCP2-GFP 1.13_F3_10d_P3_LR4_longitudinal3_2SD	0.537	0.253	0.202	0.0857	2.65842	2.95216	0.335	0.1673	1152	1049	0.0894097	1817	1152	923	0.198785	3052	12		P (T<=t) two-tail	1.62777e-12		P (T<=t) two-tail	2.14373e-07
YFP-RAB-A5c 2.9 GCP2-GFP 1.13_F3_10d_P3_LR4_longitudinal4_2SD	0.792	0.255	0.2924	0.0693	2.70862	3.67965	0.4996	0.1857	1280	1185	0.0742188	1416	1280	924	0.278125	4869	13		t Critical two-tail	2.0639		t Critical two-tail	2.0639
YFP-RAB-A5c 2.9 GCP2-GFP 1.13_F3_10d_P3_LR4_longitudinal5_2SD	0.771	0.146	0.3299	0.0548	2.33707	2.66423	0.4411	0.0912	1424	1348	0.0533708	4660	1424	989	0.305478	4941	14
YFP-RAB-A5c 2.9 GCP2-GFP 1.13_F3_10d_P3_LR4_longitudinal6_2SD	0.34	0.067	0.1629	0.0484	2.08717	1.3843	0.1771	0.0186	1232	1175	0.0462662	957	1232	1032	0.162338	2735	15
YFP-RAB-A5c 2.9 GCP2-GFP 1.13_F3_10d_P3_LR4_longitudinal7_2SD	0.479	0.087	0.2362	0.0358	2.02794	2.43017	0.2428	0.0512	1275	1240	0.027451	535	1275	1038	0.185882	2843	16
YFP-RAB-A5c 2.9 GCP2-GFP 1.13_F3_10d_P3_LR4_longitudinal8_2SD	0.491	0.018	0.1624	0.0051	3.0234	3.52941	0.3286	0.0129	1728	1716	0.00694444	139	1728	1431	0.171875	2722	17
YFP-RAB-A5c 2.9 GCP2-GFP 1.13_F3_10d_P3_LR4_longitudinal9_2SD	0.29	0.045	0.0948	0.0118	3.05907	3.81356	0.1952	0.0332	1411	1389	0.0155918	298	1411	1230	0.128278	1982	18
YFP-RAB-A5c 2.9 GCP2-GFP 1.6_F3_10d_P2_LR5_longitudinal1_2SD	0.427	0.09	0.2039	0.035	2.09416	2.57143	0.2231	0.055	1232	1197	0.0284091	652	1232	1056	0.142857	2918	19
YFP-RAB-A5c 2.9 GCP2-GFP 1.6_F3_10d_P2_LR5_longitudinal3_2SD	0.851	0.109	0.3059	0.037	2.78195	2.94595	0.5451	0.072	1296	1247	0.0378086	996	1296	896	0.308642	6541	20
YFP-RAB-A5c 2.9 GCP2-GFP 1.6_F3_10d_P2_LR5_longitudinal2_2SD	0.681	0.239	0.3089	0.0988	2.2046	2.41903	0.3721	0.1402	1184	1071	0.0954392	2142	1184	840	0.290541	5849	21
YFP-RAB-A5c 2.9 GCP2-GFP 1.6_F3_10d_P2_LR5_longitudinal5_2SD	0.88	0.147	0.3002	0.0436	2.93138	3.37156	0.5798	0.1034	1104	1057	0.0425725	1038	1104	763	0.308877	6276	22
YFP-RAB-A5c 2.9 GCP2-GFP 1.6_F3_10d_P2_LR5_longitudinal7_2SD	0.409	0.087	0.1874	0.0407	2.1825	2.13759	0.2216	0.0463	1168	1115	0.0453767	1045	1168	931	0.202911	3982	23
YFP-RAB-A5c 2.9 GCP2-GFP 1.6_F3_10d_P2_LR5_longitudinal8_2SD	0.525	0.126	0.2336	0.0555	2.24743	2.27027	0.2914	0.0705	1462	1400	0.0424077	898	1462	1187	0.188098	3357	24
YFP-RAB-A5c 2.9 GCP2-GFP 1.6_F3_10d_P2_LR5_longitudinal10_2SD	0.421	0.184	0.1087	0.0341	3.87305	5.39589	0.3123	0.1499	1248	1199	0.0392628	939	1248	1107	0.112981	2006	25
mean	0.6616	0.15788	0.275444	0.054444	2.5598	3.01919	0.386156	0.103436	1388	1313.4	0.0527046	1258.72	1388	1014.84	0.263665	4913.4
SD	0.192364	0.0970611	0.104731	0.0309498	0.711091	1.1594	0.14599	0.072278	215.754	197.247	0.0314443	964.284	215.754	185.06	0.111821	2253.72

## Sheet: transverse walls
	M1	M2	M1 rand	M2 rand	M1 normalised	M2 normalised	M1-M1rand	M2-M2rand	C1 total pixels	C1 0 pixels	C1 fraction/signal	C1 mean	C2 total pixels	C2 0 pixels	C2 fraction/signal	C2 mean	GCP2 overlapping RAB-A5c	RAB-A5c overlapping GCP2	M1 paired t-test	M1	M1rand	M2 paired t-test	M2	M2 rand
YFP-RAB-A5c 2.9 GCP2-GFP 1.6_F3_10d_P1_LR5_transverse1_2SD	0.756	0.179	0.2378	0.0491	3.17914	3.64562	0.5182	0.1299	1853	1758	0.0512682	1141	1853	1426	0.230437	4527	1		Mean	0.721231	0.2344	Mean	0.378923	0.111146
YFP-RAB-A5c 2.9 GCP2-GFP 1.6_F3_10d_P1_LR5_transverse2_2SD	0.78	0.308	0.2085	0.0711	3.74101	4.33193	0.5715	0.2369	1411	1317	0.0666194	1351	1411	1151	0.184266	3658	2		Variance	0.00731969	0.00663478	Variance	0.0233602	0.00398418
YFP-RAB-A5c 2.9 GCP2-GFP 1.6_F3_10d_P1_LR5_transverse3_2SD	0.757	0.309	0.2294	0.081	3.29991	3.81481	0.5276	0.228	1598	1478	0.0750939	1537	1598	1259	0.21214	4091	3		Observations	13	13	Observations	13	13
YFP-RAB-A5c 2.9 GCP2-GFP 1.6_F3_10d_P1_LR5_transverse4_2SD	0.87	0.528	0.2216	0.1091	3.92599	4.8396	0.6484	0.4189	2040	1817	0.109314	2310	2040	1592	0.219608	5283	4		Pearson Correlation	0.403769		Pearson Correlation	0.722832
YFP-RAB-A5c 2.9 GCP2-GFP 1.6_F3_10d_P1_LR5_transverse5_2SD	0.685	0.588	0.1421	0.105	4.82055	5.6	0.5429	0.483	1581	1433	0.0936116	1828	1581	1390	0.12081	2448	5		Hypothesized Mean Difference	0		Hypothesized Mean Difference	0
YFP-RAB-A5c 2.9 GCP2-GFP 1.6_F3_10d_P1_LR5_transverse6_2SD	0.747	0.4	0.1612	0.0715	4.634	5.59441	0.5858	0.3285	1955	1805	0.0767263	1639	1955	1606	0.178517	3531	6		Observed Mean Difference	0.486831		Observed Mean Difference	0.267777
YFP-RAB-A5c 2.9 GCP2-GFP 1.6_F3_10d_P1_LR5_transverse7_2SD	0.717	0.268	0.2331	0.0798	3.07593	3.3584	0.4839	0.1882	1824	1679	0.0794956	1643	1824	1421	0.220943	4093	7		Variance of the Differences	0.00832687		Variance of the Differences	0.0133976
YFP-RAB-A5c 2.9 GCP2-GFP 1.6_F3_10d_P1_LR5_transverse9_2SD	0.782	0.429	0.2858	0.1313	2.73618	3.26733	0.4962	0.2977	1513	1330	0.120952	2611	1513	1097	0.27495	5859	8		df	12		df	12
YFP-RAB-A5c 2.9 GCP2-GFP 1.6_F3_10d_P1_LR5_transverse10_2SD	0.592	0.13	0.1692	0.0396	3.49882	3.28283	0.4228	0.0904	1856	1780	0.0409483	787	1856	1541	0.16972	3023	9		t Stat	19.2357		t Stat	8.34126
YFP-RAB-A5c 2.9 GCP2-GFP 1.13_F3_10d_P3_LR4_transverse1_2SD	0.722	0.608	0.3273	0.2624	2.20593	2.31707	0.3947	0.3456	1424	964	0.323034	6673	1424	1042	0.268258	4986	10		P (T<=t) one-tail	1.09857e-10		P (T<=t) one-tail	1.22267e-06
YFP-RAB-A5c 2.9 GCP2-GFP 1.13_F3_10d_P3_LR4_transverse2_2SD	0.588	0.541	0.2081	0.1834	2.82556	2.94984	0.3799	0.3576	1568	1223	0.220026	4637	1568	1255	0.199617	3214	11		t Critical one-tail	1.78229		t Critical one-tail	1.78229
YFP-RAB-A5c 2.9 GCP2-GFP 1.13_F3_10d_P3_LR4_transverse3_2SD	0.784	0.345	0.4471	0.178	1.75352	1.9382	0.3369	0.167	1921	1611	0.161374	3263	1921	1128	0.412806	7074	12		P (T<=t) two-tail	2.19714e-10		P (T<=t) two-tail	2.44535e-06
YFP-RAB-A5c 2.9 GCP2-GFP 1.13_F3_10d_P3_LR4_transverse4_2SD	0.596	0.293	0.176	0.0836	3.38636	3.50478	0.42	0.2094	1488	1377	0.0745968	1476	1488	1256	0.155914	2601	13		t Critical two-tail	2.17881		t Critical two-tail	2.17881
YFP-RAB-A5c 2.9 GCP2-GFP 1.6_F3_10d_P2_LR5_transverse1_2SD	0.804	0.445	0.3617	0.189	2.22284	2.3545	0.4423	0.256	1744	1423	0.18406	4740	1744	1130	0.352064	7376	14
YFP-RAB-A5c 2.9 GCP2-GFP 1.6_F3_10d_P2_LR5_transverse2_2SD	0.795	0.333	0.2365	0.0889	3.36152	3.74578	0.5585	0.2441	2176	1985	0.0877757	2420	2176	1659	0.237592	4946	15
YFP-RAB-A5c 2.9 GCP2-GFP 1.6_F3_10d_P2_LR5_transverse3_2SD	0.785	0.378	0.3812	0.1598	2.05929	2.36546	0.4038	0.2182	2261	1902	0.158779	4086	2261	1417	0.373286	8007	16
YFP-RAB-A5c 2.9 GCP2-GFP 1.6_F3_10d_P2_LR5_transverse4_2SD	0.752	0.119	0.3472	0.0447	2.1659	2.66219	0.4048	0.0743	1972	1892	0.040568	1039	1972	1384	0.298174	5871	17
YFP-RAB-A5c 2.9 GCP2-GFP 1.6_F3_10d_P2_LR5_transverse5_2SD	0.72	0.429	0.2167	0.1127	3.32257	3.80657	0.5033	0.3163	2227	1994	0.104625	2792	2227	1776	0.202515	3990	18
YFP-RAB-A5c 2.9 GCP2-GFP 1.6_F3_10d_P2_LR5_transverse6_2SD	0.928	0.309	0.2019	0.0571	4.59633	5.41156	0.7261	0.2519	1309	1249	0.0458365	1189	1309	1065	0.186402	4313	19
YFP-RAB-A5c 2.9 GCP2-GFP 1.6_F3_10d_P2_LR5_transverse7_2SD	0.598	0.281	0.14	0.0702	4.27143	4.00285	0.458	0.2108	1445	1338	0.0740484	2003	1445	1226	0.151557	3071	20
YFP-RAB-A5c 2.9 GCP2-GFP 1.6_F3_10d_P2_LR5_transverse8_2SD	0.786	0.336	0.3608	0.1403	2.17849	2.39487	0.4252	0.1957	2128	1828	0.140977	3735	2128	1347	0.367011	7240	21
YFP-RAB-A5c 2.9 GCP2-GFP 1.6_F3_10d_P2_LR5_transverse9_2SD	0.89	0.183	0.1856	0.0307	4.79526	5.96091	0.7044	0.1523	1513	1482	0.0204891	541	1513	1314	0.131527	2583	22
YFP-RAB-A5c 2.9 GCP2-GFP 1.6_F3_10d_P2_LR5_transverse10_2SD	0.819	0.328	0.1317	0.0508	6.21868	6.45669	0.6873	0.2772	1904	1837	0.0351891	963	1904	1720	0.0966387	1911	23
mean	0.721231	0.378923	0.2344	0.111146	3.31407	3.72652	0.486831	0.267777	1694.77	1505.54	0.114851	2376.62	1694.77	1320.31	0.219076	4183.69
SD	0.0855552	0.152841	0.0814542	0.0631204	0.862108	1.118	0.0912517	0.115748	218.676	262.83	0.0789622	1643.63	218.676	190.49	0.0722093	1343.34
