# Supplementary material for: Two mechanisms regulate directional cell growth in Arabidopsis lateral roots
Source: eLife. 2019 Jul 29;8:e47988. doi: 10.7554/eLife.47988 (PMC6748828; doi:10.7554/eLife.47988)
Supplement: Figure 3—source data 1. [file elife-47988-fig3-data1.xlsx]

## Sheet: RAB-A5cNIxerh3-3
sample ID	lateral root	mean thickness (µm)	SD thickness (µm)	lateral root length (µm)
A5cNI 70.6 3dDMSO	LR1	101.993	0.912106	218.659
A5cNI 70.6 3dDMSO	LR2	107.001	1.28078	254.327
A5cNI 70.6 3dDMSO	LR3	101.824	1.10018	269.835
A5cNI 70.6 3dDMSO	LR4	114.18	1.37033	307.054
A5cNI 70.6 3dDMSO	LR5	106.204	1.45957	393.897
A5cNI 70.6 3dDMSO	LR6	101.166	1.36974	395.448
A5cNI 70.6 3dDMSO	LR7	111.286	1.5565	403.202
A5cNI 70.6 3dDMSO	LR8	106.009	1.7777	404.752
A5cNI 70.6 3dDMSO	LR9	104.838	1.46414	404.752
A5cNI 70.6 3dDMSO	LR10	102.184	1.46364	423.362
A5cNI 70.6 3dDMSO	LR11	105.275	1.66635	510.205
A5cNI 70.6 3dDMSO	LR12	113.586	2.16547	514.858
A5cNI 70.6 3dDMSO	LR13	101.604	1.73063	562.932
A5cNI 70.6 3dDMSO	LR14	100.366	1.73608	579.99
A5cNI 70.6 3dDMSO	LR15	104.337	1.83588	607.904
A5cNI 70.6 3dDMSO	LR16	94.8895	1.94565	628.064
A5cNI 70.6 3dDMSO	LR17	88.5323	1.85519	691.646
A5cNI 70.6 3dDMSO	LR18	94.9722	1.9772	798.65
A5cNI 70.6 3dDMSO	LR19	91.6054	2.14199	862.231
A5cNI 70.6 3dDMSO	LR20	103.1	2.37972	871.536
A5cNI 70.6 3dDMSO	LR21	112.032	2.92059	1122.76
A5cNI 70.6 3dDMSO	LR22	94.0327	2.4034	1155.33
A5cNI 70.6 3dDMSO	LR23	116.741	2.98509	1170.84
A5cNI 70.6 3dDMSO	LR24	112.812	3.21055	1394.15
A5cNI 70.6 3d 1uMDex	LR1	123.106	1.01723	207.804
A5cNI 70.6 3d 1uMDex	LR2	126.226	1.22841	235.718
A5cNI 70.6 3d 1uMDex	LR3	141.775	1.70438	278.364
A5cNI 70.6 3d 1uMDex	LR4	132.191	1.71113	286.894
A5cNI 70.6 3d 1uMDex	LR5	167.9	2.15965	328.764
A5cNI 70.6 3d 1uMDex	LR6	114.789	1.50831	375.288
A5cNI 70.6 3d 1uMDex	LR7	167.318	2.26883	395.448
A5cNI 70.6 3d 1uMDex	LR8	166.346	2.42712	401.651
A5cNI 70.6 3d 1uMDex	LR9	158.664	2.27625	417.159
A5cNI 70.6 3d 1uMDex	LR10	141.489	2.29135	428.014
A5cNI 70.6 3d 1uMDex	LR11	128.873	2.08642	507.104
A5cNI 70.6 3d 1uMDex	LR12	136.855	2.36977	552.076
A5cNI 70.6 3d 1uMDex	LR13	132.333	2.23153	553.627
A5cNI 70.6 3d 1uMDex	LR14	150.646	2.69914	578.439
A5cNI 70.6 3d 1uMDex	LR15	141.081	2.81178	590.846
A5cNI 70.6 3d 1uMDex	LR16	147.254	2.94146	603.252
A5cNI 70.6 3d 1uMDex	LR17	119.208	2.47017	649
A5cNI 70.6 3d 1uMDex	LR18	111.801	2.12134	680.791
A5cNI 70.6 3d 1uMDex	LR19	117.746	2.50312	795.548
A5cNI 70.6 3d 1uMDex	LR20	107.249	2.38632	871.536
A5cNI 70.6 3d 1uMDex	LR21	134.384	3.51408	887.044
A5cNI 70.6 3d 1uMDex	LR22	108.873	2.61139	941.321
A5cNI 70.6 3d 1uMDex	LR23	107.22	2.91931	1191
A5cNI 70.6 3d 1uMDex	LR24	123.443	3.52816	1352.28
A5cNI 70.6 erh3-3 3d DMSO	LR1	125.828	2.47266	628.788
A5cNI 70.6 erh3-3 3d DMSO	LR2	120.027	2.21707	604.545
A5cNI 70.6 erh3-3 3d DMSO	LR3	148.994	4.0248	1334.85
A5cNI 70.6 erh3-3 3d DMSO	LR4	124.181	2.99315	1315.15
A5cNI 70.6 erh3-3 3d DMSO	LR5	107.111	1.33474	424.243
A5cNI 70.6 erh3-3 3d DMSO	LR6	127.759	2.0919	648.485
A5cNI 70.6 erh3-3 3d DMSO	LR7	110.26	2.20814	878.788
A5cNI 70.6 erh3-3 3d DMSO	LR8	127.702	2.94175	901.515
A5cNI 70.6 erh3-3 3d DMSO	LR9	128.403	1.82087	400
A5cNI 70.6 erh3-3 3d DMSO	LR10	147.941	3.29983	871.212
A5cNI 70.6 erh3-3 3d DMSO	LR11	143.336	3.30188	903.03
A5cNI 70.6 erh3-3 3d DMSO	LR12	111.245	1.09818	248.485
A5cNI 70.6 erh3-3 3d DMSO	LR13	118.689	2.12024	580.303
A5cNI 70.6 erh3-3 3d DMSO	LR14	135.101	2.81678	754.545
A5cNI 70.6 erh3-3 3d DMSO	LR15	146.99	3.76109	1051.52
A5cNI 70.6 erh3-3 3d DMSO	LR16	132.81	2.67808	698.485
A5cNI 70.6 erh3-3 3d DMSO	LR17	125.124	2.0563	521.212
A5cNI 70.6 erh3-3 3d DMSO	LR18	145.572	3.5712	953.03
A5cNI 70.6 erh3-3 3d DMSO	LR19	128.646	2.89036	875.758
A5cNI 70.6 erh3-3 3d DMSO	LR20	123.692	2.48776	701.515
A5cNI 70.6 erh3-3 3d DMSO	LR21	115.498	1.23626	243.939
A5cNI 70.6 erh3-3 3d 1uMDex	LR1	167.383	2.02346	274.487
A5cNI 70.6 erh3-3 3d 1uMDex	LR2	191.833	2.17816	282.241
A5cNI 70.6 erh3-3 3d 1uMDex	LR3	168.982	1.9975	300.851
A5cNI 70.6 erh3-3 3d 1uMDex	LR4	174.561	2.03816	300.851
A5cNI 70.6 erh3-3 3d 1uMDex	LR5	183.138	2.41379	303.952
A5cNI 70.6 erh3-3 3d 1uMDex	LR6	157.039	1.95571	330.315
A5cNI 70.6 erh3-3 3d 1uMDex	LR7	194.915	2.48478	353.577
A5cNI 70.6 erh3-3 3d 1uMDex	LR8	191.553	3.10401	415.608
A5cNI 70.6 erh3-3 3d 1uMDex	LR9	185.806	3.27046	455.928
A5cNI 70.6 erh3-3 3d 1uMDex	LR10	189.658	2.97757	463.682
A5cNI 70.6 erh3-3 3d 1uMDex	LR11	175.173	3.20762	466.784
A5cNI 70.6 erh3-3 3d 1uMDex	LR12	179.467	2.82638	476.088
A5cNI 70.6 erh3-3 3d 1uMDex	LR13	178.17	2.78177	485.393
A5cNI 70.6 erh3-3 3d 1uMDex	LR14	189.367	3.75018	535.793
A5cNI 70.6 erh3-3 3d 1uMDex	LR15	208.222	4.1897	558.279
A5cNI 70.6 erh3-3 3d 1uMDex	LR16	213.576	4.4018	745.923
A5cNI 70.6 erh3-3 3d 1uMDex	LR17	202.231	4.77389	762.982
A5cNI 70.6 erh3-3 3d 1uMDex	LR18	200.904	4.5347	908.755
A5cNI 70.6 erh3-3 3d 1uMDex	LR19	163.033	4.51072	936.669
A5cNI 70.6 erh3-3 3d 1uMDex	LR20	167.119	3.96165	1008
A5cNI 70.6 erh3-3 3d 1uMDex	LR21	204.593	6.36011	1197.2
A5cNI 70.6 erh3-3 3d 1uMDex	LR22	164.912	4.9186	1364.68
A5cNI 70.6 erh3-3 3d 1uMDex	LR23	187.385	5.4066	1380.19

## Sheet: RAB-A5cNIxpom2-4
sample ID	lateral root	mean thickness (µm)	SD thickness (µm)	lateral root length (µm)
A5cNI70.6 pom2-4 4.3_1uMDex	LR1	212.905	4.8073	543.289
A5cNI70.6 pom2-4 4.3_1uMDex	LR2	204.829	5.03964	549.492
A5cNI70.6 pom2-4 4.3_1uMDex	LR3	233.131	7.08509	825.53
A5cNI70.6 pom2-4 4.3_1uMDex	LR4	205.735	3.65102	383.042
A5cNI70.6 pom2-4 4.3_1uMDex	LR5	173.669	2.7031	367.534
A5cNI70.6 pom2-4 4.3_1uMDex	LR6	182.353	2.10032	219.177
A5cNI70.6 pom2-4 4.3_1uMDex	LR7	180.992	3.94873	556.212
A5cNI70.6 pom2-4 4.3_1uMDex	LR8	199.422	4.44652	525.713
A5cNI70.6 pom2-4 4.3_1uMDex	LR9	182.801	4.33584	528.298
A5cNI70.6 pom2-4 4.3_1uMDex	LR10	170.96	4.56368	672.003
A5cNI70.6 pom2-4 4.3_1uMDex	LR11	205.062	2.75478	240.887
A5cNI70.6 pom2-4 4.3_1uMDex	LR12	195.691	5.34159	647.708
A5cNI70.6 pom2-4 4.3_1uMDex	LR13	176.103	4.64456	777.973
A5cNI70.6 pom2-4 4.3_1uMDex	LR14	180.987	4.40604	746.958
A5cNI70.6 pom2-4 4.3_1uMDex	LR15	174.965	3.19248	411.473
A5cNI70.6 pom2-4 4.3_1uMDex	LR16	212.231	2.97515	278.623
A5cNI70.6 pom2-4 4.3_1uMDex	LR17	209.007	3.8405	441.971
A5cNI70.6 pom2-4 4.3_1uMDex	LR18	202.464	3.67907	495.732
A5cNI70.6 pom2-4 4.3_1uMDex	LR19	210.612	3.55872	355.128
A5cNI70.6 pom2-4 4.3_1uMDex	LR20	210.945	3.12848	313.774
A5cNI70.6 pom2-4 4.3_1uMDex	LR21	190.3	4.00281	512.79
A5cNI70.6 pom2-4 4.3_1uMDex	LR22	217.14	3.19091	299.817
A5cNI70.6 pom2-4 4.3_1uMDex	LR23	187.846	2.67052	327.214
A5cNI70.6 pom2-4 4.3_1uMDex	LR24	220.858	1.9292	167.484
A5cNI70.6 pom2-4 4.3_1uMDex	LR25	181.382	4.00529	594.981
A5cNI70.6 pom2-4 4.3_DMSO	LR1	109.903	1.89797	421.811
A5cNI70.6 pom2-4 4.3_DMSO	LR2	116.497	1.35812	258.463
A5cNI70.6 pom2-4 4.3_DMSO	LR3	113.657	1.69853	305.503
A5cNI70.6 pom2-4 4.3_DMSO	LR4	118.646	2.13915	525.197
A5cNI70.6 pom2-4 4.3_DMSO	LR5	121.911	1.80862	343.239
A5cNI70.6 pom2-4 4.3_DMSO	LR6	127.607	2.5688	548.975
A5cNI70.6 pom2-4 4.3_DMSO	LR7	123.947	2.46774	511.757
A5cNI70.6 pom2-4 4.3_DMSO	LR8	115.678	1.50244	285.343
A5cNI70.6 pom2-4 4.3_DMSO	LR9	115.69	1.28737	238.82
A5cNI70.6 pom2-4 4.3_DMSO	LR10	137.516	3.755	952.177
A5cNI70.6 pom2-4 4.3_DMSO	LR11	122.289	3.31361	948.042
A5cNI70.6 pom2-4 4.3_DMSO	LR12	94.2339	0.848793	199.533
A5cNI70.6 pom2-4 4.3_DMSO	LR13	105.954	1.06578	203.669
A5cNI70.6 pom2-4 4.3_DMSO	LR14	130.969	1.70868	270.869
A5cNI70.6 pom2-4 4.3_DMSO	LR15	119.048	1.44426	250.192
A5cNI70.6 pom2-4 4.3_DMSO	LR16	120.528	2.4348	524.163
A5cNI70.6 pom2-4 4.3_DMSO	LR17	101.423	2.37953	710.256
A5cNI70.6 pom2-4 4.3_DMSO	LR18	96.8659	1.77652	492.113
A5cNI70.6 pom2-4 4.3_DMSO	LR19	120.646	1.52206	268.801
A5cNI70.6 pom2-4 4.3_DMSO	LR20	137.446	2.94336	597.566
A5cNI70.6 pom2-4 4.3_DMSO	LR21	125.835	2.11141	406.304
A5cNI70.6 pom2-4 4.3_DMSO	LR22	122.664	2.18796	490.046
A5cNI70.6_1uMDex	LR1	116.564	1.49302	233.133
A5cNI70.6_1uMDex	LR2	142.19	2.62253	441.971
A5cNI70.6_1uMDex	LR3	135.04	2.47702	430.599
A5cNI70.6_1uMDex	LR4	146.495	2.45864	380.457
A5cNI70.6_1uMDex	LR5	156.255	2.39037	339.103
A5cNI70.6_1uMDex	LR6	154.981	2.16854	270.352
A5cNI70.6_1uMDex	LR7	137.708	2.36	362.365
A5cNI70.6_1uMDex	LR8	129.866	1.71445	253.81
A5cNI70.6_1uMDex	LR9	126.56	1.30337	176.272
A5cNI70.6_1uMDex	LR10	138.741	1.23632	198.5
A5cNI70.6_1uMDex	LR11	106.424	1.2392	224.863
A5cNI70.6_1uMDex	LR12	140.643	2.92088	497.799
A5cNI70.6_1uMDex	LR13	150.014	3.22963	596.015
A5cNI70.6_1uMDex	LR14	139.035	3.13344	525.197
A5cNI70.6_1uMDex	LR15	125.378	1.412	212.973
A5cNI70.6_1uMDex	LR16	139.887	2.95443	490.046
A5cNI70.6_1uMDex	LR17	136.515	2.92269	472.47
A5cNI70.6_1uMDex	LR18	139.165	1.99181	242.438
A5cNI70.6_1uMDex	LR19	138.996	2.44095	350.476
A5cNI70.6_1uMDex	LR20	152.286	2.90561	453.344
A5cNI70.6_1uMDex	LR21	127.15	2.55025	321.528
A5cNI70.6_DMSO	LR1	103.848	2.46113	761.432
A5cNI70.6_DMSO	LR2	94.7884	2.69614	946.491
A5cNI70.6_DMSO	LR3	101.601	1.96221	458.513
A5cNI70.6_DMSO	LR4	93.3376	0.702204	158.696
A5cNI70.6_DMSO	LR5	97.5267	2.19329	1006.97
A5cNI70.6_DMSO	LR6	103.125	0.561384	136.985
A5cNI70.6_DMSO	LR7	98.5835	2.19194	653.911
A5cNI70.6_DMSO	LR8	99.3747	2.838	1006.97
A5cNI70.6_DMSO	LR9	96.8549	2.825	793.998
A5cNI70.6_DMSO	LR10	94.62	1.57266	396.999
A5cNI70.6_DMSO	LR11	105.922	0.993325	184.026
A5cNI70.6_DMSO	LR12	103.768	1.5013	314.291
A5cNI70.6_DMSO	LR13	93.5012	1.03446	230.549
A5cNI70.6_DMSO	LR14	94.0933	2.72903	1020.41
A5cNI70.6_DMSO	LR15	96.5635	1.99461	576.889
A5cNI70.6_DMSO	LR16	99.2393	1.53334	404.236
A5cNI70.6_DMSO	LR17	105.041	1.9962	516.926
A5cNI70.6_DMSO	LR18	104.622	1.06139	204.703
A5cNI70.6_DMSO	LR19	112.981	2.30254	557.246
A5cNI70.6_DMSO	LR20	104.616	2.52972	868.435
A5cNI70.6_DMSO	LR21	94.8798	2.55946	987.328

## Sheet: RAB-A5cNIxclasp-1
sample ID	lateral root	mean thickness (µm)	SD thickness (µm)	lateral root length (µm)
A5cNI 70.6 3d 1uMDex	LR1	131.888	2.53999	387.207
A5cNI 70.6 3d 1uMDex	LR2	138.107	3.61183	725.542
A5cNI 70.6 3d 1uMDex	LR3	157.993	2.57149	327.998
A5cNI 70.6 3d 1uMDex	LR4	123.494	2.34418	400.364
A5cNI 70.6 3d 1uMDex	LR5	128.781	1.36896	203.001
A5cNI 70.6 3d 1uMDex	LR6	129.277	2.70123	480.249
A5cNI 70.6 3d 1uMDex	LR7	125.507	2.08328	291.345
A5cNI 70.6 3d 1uMDex	LR8	117.464	2.71165	635.319
A5cNI 70.6 3d 1uMDex	LR9	109.63	1.74833	344.915
A5cNI 70.6 3d 1uMDex	LR10	100.673	1.32373	258.451
A5cNI 70.6 3d 1uMDex	LR11	140.772	2.68107	440.776
A5cNI 70.6 3d 1uMDex	LR12	125.363	2.66328	581.75
A5cNI 70.6 3d 1uMDex	LR13	140.586	4.1683	929.484
A5cNI 70.6 3d 1uMDex	LR14	144.061	2.0826	269.729
A5cNI 70.6 3d 1uMDex	LR15	131.146	3.90993	950.16
A5cNI 70.6 3d 1uMDex	LR16	136.554	2.26499	353.373
A5cNI 70.6 3d 1uMDex	LR17	121.136	1.91452	356.192
A5cNI 70.6 3d 1uMDex	LR18	122.069	2.42682	504.684
A5cNI 70.6 3d 1uMDex	LR19	115.376	3.40132	999.031
A5cNI 70.6 3d 1uMDex	LR20	131.489	2.6516	500.925
A5cNI 70.6 3d 1uMDex	LR21	98.7084	2.33302	641.898
A5cNI 70.6 3d 1uMDex	LR22	119.132	2.04524	393.785
A5cNI 70.6 3d 1uMDex	LR23	141.599	2.80685	494.346
A5cNI 70.6 3d 1uMDex	LR24	129.941	2.70537	521.601
A5cNI 70.6 3d DMSO	LR1	106.83	1.33545	233.076
A5cNI 70.6 3d DMSO	LR2	100.54	1.48207	305.442
A5cNI 70.6 3d DMSO	LR3	99.2912	1.73552	380.628
A5cNI 70.6 3d DMSO	LR4	99.6796	1.32342	256.571
A5cNI 70.6 3d DMSO	LR5	104.114	2.23858	583.629
A5cNI 70.6 3d DMSO	LR6	103.547	1.84565	415.401
A5cNI 70.6 3d DMSO	LR7	85.162	1.75944	511.263
A5cNI 70.6 3d DMSO	LR8	95.869	1.53019	346.794
A5cNI 70.6 3d DMSO	LR9	99.6726	2.83854	867.456
A5cNI 70.6 3d DMSO	LR10	94.6235	0.673887	148.492
A5cNI 70.6 3d DMSO	LR11	90.5351	2.49672	794.149
A5cNI 70.6 3d DMSO	LR12	100.599	1.72954	374.049
A5cNI 70.6 3d DMSO	LR13	108.085	1.35659	248.113
A5cNI 70.6 3d DMSO	LR14	96.1426	1.25739	270.669
A5cNI 70.6 3d DMSO	LR15	90.3045	2.75568	980.234
A5cNI 70.6 3d DMSO	LR16	87.6223	2.2855	983.054
A5cNI 70.6 3d DMSO	LR17	99.393	2.52725	1027.7
A5cNI 70.6 3d DMSO	LR18	109.156	2.09895	446.415
A5cNI 70.6 3d DMSO	LR19	103.366	1.18812	227.437
A5cNI 70.6 3d DMSO	LR20	102.127	1.75117	382.507
A5cNI 70.6 3d DMSO	LR21	102.14	1.6834	366.531
A5cNI 70.6 3d DMSO	LR22	91.3916	0.877531	202.062
A5cNI 70.6 3d DMSO	LR23	91.2227	1.19799	252.812
A5cNI 70.6 3d DMSO	LR24	95.9852	1.51066	334.577
A5cNI 70.6 3d DMSO	LR25	91.6331	2.45485	857.117
A5cNI 70.6 clasp-1 3d DMSO	LR1	101.857	1.04513	250.932
A5cNI 70.6 clasp-1 3d DMSO	LR2	107.965	0.989071	219.918
A5cNI 70.6 clasp-1 3d DMSO	LR3	91.0743	0.659799	179.036
A5cNI 70.6 clasp-1 3d DMSO	LR4	95.3508	1.05129	265.03
A5cNI 70.6 clasp-1 3d DMSO	LR5	113.788	1.50591	363.711
A5cNI 70.6 clasp-1 3d DMSO	LR6	91.9924	1.07895	293.224
A5cNI 70.6 clasp-1 3d DMSO	LR7	99.4381	1.08713	259.391
A5cNI 70.6 clasp-1 3d DMSO	LR8	107.365	1.73855	482.129
A5cNI 70.6 clasp-1 3d DMSO	LR9	105.666	1.91851	586.449
A5cNI 70.6 clasp-1 3d DMSO	LR10	114.785	1.18072	249.523
A5cNI 70.6 clasp-1 3d DMSO	LR11	112.324	1.85961	507.504
A5cNI 70.6 clasp-1 3d DMSO	LR12	93.6997	0.7274	190.314
A5cNI 70.6 clasp-1 3d DMSO	LR13	102.191	2.50127	998.091
A5cNI 70.6 clasp-1 3d DMSO	LR14	116.143	1.52994	349.614
A5cNI 70.6 clasp-1 3d DMSO	LR15	112.244	1.09853	241.064
A5cNI 70.6 clasp-1 3d DMSO	LR16	101.262	1.7561	561.074
A5cNI 70.6 clasp-1 3d DMSO	LR17	103.722	2.47422	809.187
A5cNI 70.6 clasp-1 3d DMSO	LR18	99.718	0.955929	229.786
A5cNI 70.6 clasp-1 3d DMSO	LR19	104.577	1.1083	252.342
A5cNI 70.6 clasp-1 3d DMSO	LR20	116.748	1.80768	451.114
A5cNI 70.6 clasp-1 3d DMSO	LR21	108.659	1.3884	325.648
A5cNI 70.6 clasp-1 3d DMSO	LR22	101.931	0.758652	179.036
A5cNI 70.6 clasp-1 3d DMSO	LR23	116.186	2.75663	930.424
A5cNI 70.6 clasp-1 3d DMSO	LR24	105.548	0.779303	181.856
A5cNI 70.6 clasp-1 3d 1uMDex	LR1	113.145	2.70814	905.048
A5cNI 70.6 clasp-1 3d 1uMDex	LR2	131.182	3.09556	831.742
A5cNI 70.6 clasp-1 3d 1uMDex	LR3	133.515	2.50496	539.928
A5cNI 70.6 clasp-1 3d 1uMDex	LR4	117.443	2.03715	511.733
A5cNI 70.6 clasp-1 3d 1uMDex	LR5	126.664	2.02769	449.705
A5cNI 70.6 clasp-1 3d 1uMDex	LR6	119.512	1.80492	336.926
A5cNI 70.6 clasp-1 3d 1uMDex	LR7	115.988	1.71773	380.628
A5cNI 70.6 clasp-1 3d 1uMDex	LR8	141.388	2.61164	556.844
A5cNI 70.6 clasp-1 3d 1uMDex	LR9	127.426	2.40366	575.171
A5cNI 70.6 clasp-1 3d 1uMDex	LR10	139.112	3.04193	730.241
A5cNI 70.6 clasp-1 3d 1uMDex	LR11	133.612	2.96494	789.45
A5cNI 70.6 clasp-1 3d 1uMDex	LR12	134.694	2.18933	475.08
A5cNI 70.6 clasp-1 3d 1uMDex	LR13	143.56	3.15051	812.006
A5cNI 70.6 clasp-1 3d 1uMDex	LR14	138.371	3.09055	820.465
A5cNI 70.6 clasp-1 3d 1uMDex	LR15	123.546	2.90538	886.722
A5cNI 70.6 clasp-1 3d 1uMDex	LR16	124.36	2.2277	470.851
A5cNI 70.6 clasp-1 3d 1uMDex	LR17	123.581	2.80054	844.43
A5cNI 70.6 clasp-1 3d 1uMDex	LR18	126.965	3.03196	792.27
A5cNI 70.6 clasp-1 3d 1uMDex	LR19	126.638	2.5148	659.755
A5cNI 70.6 clasp-1 3d 1uMDex	LR20	126.664	1.93177	411.642
A5cNI 70.6 clasp-1 3d 1uMDex	LR21	126.461	2.32069	523.011
A5cNI 70.6 clasp-1 3d 1uMDex	LR22	120.612	2.07866	507.504
A5cNI 70.6 clasp-1 3d 1uMDex	LR23	138.727	1.56529	273.488

## Sheet: summary
genotype	treatment	mean root thickness	SD root thickness	relative increase in lateral root thickness (DMSO vs Dex, %)
RAB-A5cNI	DMSO	103.851	7.58426
	Dex	134.072	19.2527	29.1006
RAB-A5cNI erh3-3	DMSO	128.454	12.9633
	Dex	185.074	15.5149	44.0783
RAB-A5cNI	DMSO	99.947	5.23245
	Dex	137.138	12.345	37.2105
RAB-A5cNI pom2-4	DMSO	118.134	11.3704
	Dex	196.896	17.0477	66.6709
RAB-A5cNI	DMSO	97.9613	6.4508
	Dex	127.531	13.6482	30.1852
RAB-A5cNI clasp-1	DMSO	105.176	7.74562
	Dex	128.399	8.3815	22.0793
