# Supplementary material for: Two mechanisms regulate directional cell growth in Arabidopsis lateral roots
Source: eLife. 2019 Jul 29;8:e47988. doi: 10.7554/eLife.47988 (PMC6748828; doi:10.7554/eLife.47988)
Supplement: Figure 3—figure supplement 1—source data 1. [file elife-47988-fig3-figsupp1-data1.xlsx]

## Sheet: root thickness (all)
sample ID	lateral root	mean thickness (µm)	SD thickness (µm)
131Y RAB-A5cNI 70.6_10uMTax	LR1	124.845	0.9619
131Y RAB-A5cNI 70.6_10uMTax	LR2	113.251	0.872569
131Y RAB-A5cNI 70.6_10uMTax	LR3	116.578	0.8982
131Y RAB-A5cNI 70.6_10uMTax	LR4	109.434	0.843158
131Y RAB-A5cNI 70.6_10uMTax	LR5	141.058	1.08681
131Y RAB-A5cNI 70.6_10uMTax	LR6	117.194	0.90295
131Y RAB-A5cNI 70.6_10uMTax	LR7	150.394	1.15875
131Y RAB-A5cNI 70.6_10uMTax	LR8	137.683	1.06081
131Y RAB-A5cNI 70.6_10uMTax	LR9	123.001	0.94769
131Y RAB-A5cNI 70.6_10uMTax	LR10	136.765	1.05374
131Y RAB-A5cNI 70.6_10uMTax	LR11	135.256	1.04211
131Y RAB-A5cNI 70.6_10uMTax	LR12	140.952	1.086
131Y RAB-A5cNI 70.6_10uMTax	LR13	123.795	0.953812
131Y RAB-A5cNI 70.6_10uMTax	LR14	96.4343	0.743002
131Y RAB-A5cNI 70.6_10uMTax	LR15	134.114	1.03331
131Y RAB-A5cNI 70.6_10uMTax	LR16	111.926	0.862364
131Y RAB-A5cNI 70.6_10uMTax	LR17	155.025	1.19442
131Y RAB-A5cNI 70.6_10uMTax	LR18	157.298	1.21194
131Y RAB-A5cNI 70.6_10uMTax	LR19	136.06	1.04831
131Y RAB-A5cNI 70.6_10uMTax	LR20	132.507	1.02093
131Y RAB-A5cNI 70.6_10uMTax	LR21	126.245	0.972681
131Y RAB-A5cNI 70.6_10uMTax	LR22	135.951	1.04747
131Y RAB-A5cNI 70.6_10uMTax	LR23	107.539	0.828563
131Y RAB-A5cNI 70.6_10uMTax	LR24	134.857	1.03904
131Y RAB-A5cNI 70.6_DMSO 10uMTax	LR25	146.593	1.12946
131Y RAB-A5cNI 70.6_300nMDex 10uMTax	LR1	196.36	1.5129
131Y RAB-A5cNI 70.6_300nMDex 10uMTax	LR2	209.255	1.61226
131Y RAB-A5cNI 70.6_300nMDex 10uMTax	LR3	200.552	1.5452
131Y RAB-A5cNI 70.6_300nMDex 10uMTax	LR4	230.96	1.77949
131Y RAB-A5cNI 70.6_300nMDex 10uMTax	LR5	209.442	1.61369
131Y RAB-A5cNI 70.6_300nMDex 10uMTax	LR6	207.84	1.60135
131Y RAB-A5cNI 70.6_300nMDex 10uMTax	LR7	199.412	1.53642
131Y RAB-A5cNI 70.6_300nMDex 10uMTax	LR8	185.578	1.42983
131Y RAB-A5cNI 70.6_300nMDex 10uMTax	LR9	176.222	1.35774
131Y RAB-A5cNI 70.6_300nMDex 10uMTax	LR10	196.106	1.51094
131Y RAB-A5cNI 70.6_300nMDex 10uMTax	LR11	185.986	1.43297
131Y RAB-A5cNI 70.6_300nMDex 10uMTax	LR12	175.979	1.35587
131Y RAB-A5cNI 70.6_300nMDex 10uMTax	LR13	196.431	1.51345
131Y RAB-A5cNI 70.6_300nMDex 10uMTax	LR14	174.085	1.34128
131Y RAB-A5cNI 70.6_300nMDex 10uMTax	LR15	177.878	1.37051
131Y RAB-A5cNI 70.6_300nMDex 10uMTax	LR16	180.863	1.3935
131Y RAB-A5cNI 70.6_300nMDex 10uMTax	LR17	177.852	1.3703
131Y RAB-A5cNI 70.6_300nMDex 10uMTax	LR18	202.531	1.56045
131Y RAB-A5cNI 70.6_300nMDex 10uMTax	LR19	170.365	1.31262
131Y RAB-A5cNI 70.6_300nMDex 10uMTax	LR20	180.443	1.39027
131Y RAB-A5cNI 70.6_300nMDex 10uMTax	LR21	208.277	1.60472
131Y RAB-A5cNI 70.6_300nMDex 10uMTax	LR22	187.936	1.448
131Y RAB-A5cNI 70.6_300nMDex 10uMTax	LR23	219.787	1.6934
131Y RAB-A5cNI 70.6_1uMDex 10uMTax	LR1	201.936	1.55587
131Y RAB-A5cNI 70.6_1uMDex 10uMTax	LR2	215.955	1.66388
131Y RAB-A5cNI 70.6_1uMDex 10uMTax	LR3	202.2	1.5579
131Y RAB-A5cNI 70.6_1uMDex 10uMTax	LR4	227.057	1.74942
131Y RAB-A5cNI 70.6_1uMDex 10uMTax	LR5	199.485	1.53698
131Y RAB-A5cNI 70.6_1uMDex 10uMTax	LR6	203.08	1.56468
131Y RAB-A5cNI 70.6_1uMDex 10uMTax	LR7	178.435	1.37479
131Y RAB-A5cNI 70.6_1uMDex 10uMTax	LR8	167.382	1.28963
131Y RAB-A5cNI 70.6_1uMDex 10uMTax	LR9	182.58	1.40673
131Y RAB-A5cNI 70.6_1uMDex 10uMTax	LR10	157.468	1.21325
131Y RAB-A5cNI 70.6_1uMDex 10uMTax	LR11	172.97	1.33269
131Y RAB-A5cNI 70.6_1uMDex 10uMTax	LR12	164.253	1.26552
131Y RAB-A5cNI 70.6_1uMDex 10uMTax	LR13	185.361	1.42816
131Y RAB-A5cNI 70.6_1uMDex 10uMTax	LR14	185.092	1.42608
131Y RAB-A5cNI 70.6_1uMDex 10uMTax	LR15	190.652	1.46892
131Y RAB-A5cNI 70.6_1uMDex 10uMTax	LR16	179.223	1.38087
131Y RAB-A5cNI 70.6_1uMDex 10uMTax	LR17	200.788	1.54702
131Y RAB-A5cNI 70.6_1uMDex 10uMTax	LR18	220.858	1.70165
131Y RAB-A5cNI 70.6_1uMDex 10uMTax	LR19	182.057	1.4027
131Y RAB-A5cNI 70.6_1uMDex 10uMTax	LR20	239.895	1.84833
131Y RAB-A5cNI 70.6_1uMDex 10uMTax	LR21	229.143	1.76549
131Y RAB-A5cNI 70.6_1uMDex 10uMTax	LR22	217.883	1.67873
131Y RAB-A5cNI 70.6_DMSO	LR1	95.072	0.979519
131Y RAB-A5cNI 70.6_DMSO	LR2	89.6195	0.923343
131Y RAB-A5cNI 70.6_DMSO	LR3	95.5564	0.98451
131Y RAB-A5cNI 70.6_DMSO	LR4	98.149	1.01122
131Y RAB-A5cNI 70.6_DMSO	LR5	91.4963	0.942679
131Y RAB-A5cNI 70.6_DMSO	LR6	92.81	0.956214
131Y RAB-A5cNI 70.6_DMSO	LR7	94.8495	0.977227
131Y RAB-A5cNI 70.6_DMSO	LR8	91.0836	0.938427
131Y RAB-A5cNI 70.6_DMSO	LR9	104.57	1.07738
131Y RAB-A5cNI 70.6_DMSO	LR10	103.782	1.06926
131Y RAB-A5cNI 70.6_DMSO	LR11	95.872	0.987761
131Y RAB-A5cNI 70.6_DMSO	LR12	102.265	1.05363
131Y RAB-A5cNI 70.6_DMSO	LR13	105.118	1.08302
131Y RAB-A5cNI 70.6_DMSO	LR14	96.6174	0.995441
131Y RAB-A5cNI 70.6_DMSO	LR15	88.1961	0.908677
131Y RAB-A5cNI 70.6_DMSO	LR16	90.3048	0.930403
131Y RAB-A5cNI 70.6_DMSO	LR17	95.3946	0.982843
131Y RAB-A5cNI 70.6_DMSO	LR18	90.1821	0.929138
131Y RAB-A5cNI 70.6_DMSO	LR19	112.712	1.16127
131Y RAB-A5cNI 70.6_DMSO	LR20	110.178	1.13515
131Y RAB-A5cNI 70.6_DMSO	LR21	94.4296	0.9729
131Y RAB-A5cNI 70.6_300nMDex	LR1	103.103	1.06227
131Y RAB-A5cNI 70.6_300nMDex	LR2	108.77	1.12064
131Y RAB-A5cNI 70.6_300nMDex	LR3	101.887	1.04973
131Y RAB-A5cNI 70.6_300nMDex	LR4	107.578	1.10837
131Y RAB-A5cNI 70.6_300nMDex	LR5	94.1607	0.97013
131Y RAB-A5cNI 70.6_300nMDex	LR6	98.5588	1.01544
131Y RAB-A5cNI 70.6_300nMDex	LR7	113.178	1.16606
131Y RAB-A5cNI 70.6_300nMDex	LR8	98.1103	1.01082
131Y RAB-A5cNI 70.6_300nMDex	LR9	105.7	1.08902
131Y RAB-A5cNI 70.6_300nMDex	LR10	100.586	1.03633
131Y RAB-A5cNI 70.6_300nMDex	LR11	105.43	1.08623
131Y RAB-A5cNI 70.6_300nMDex	LR12	98.975	1.01973
131Y RAB-A5cNI 70.6_300nMDex	LR13	95.7641	0.98665
131Y RAB-A5cNI 70.6_300nMDex	LR14	98.2623	1.01239
131Y RAB-A5cNI 70.6_300nMDex	LR15	98.7593	1.01751
131Y RAB-A5cNI 70.6_300nMDex	LR16	90.0495	0.927773
131Y RAB-A5cNI 70.6_300nMDex	LR17	102.601	1.05709
131Y RAB-A5cNI 70.6_300nMDex	LR18	123.582	1.27325
131Y RAB-A5cNI 70.6_300nMDex	LR19	121.198	1.24869
131Y RAB-A5cNI 70.6_300nMDex	LR20	120.263	1.23906
131Y RAB-A5cNI 70.6_300nMDex	LR21	124.334	1.281
131Y RAB-A5cNI 70.6_1uMDex	LR1	127.077	1.30926
131Y RAB-A5cNI 70.6_1uMDex	LR2	127.58	1.31445
131Y RAB-A5cNI 70.6_1uMDex	LR3	131.073	1.35043
131Y RAB-A5cNI 70.6_1uMDex	LR4	128.574	1.32468
131Y RAB-A5cNI 70.6_1uMDex	LR5	122.821	1.26541
131Y RAB-A5cNI 70.6_1uMDex	LR6	123.778	1.27528
131Y RAB-A5cNI 70.6_1uMDex	LR7	128.272	1.32157
131Y RAB-A5cNI 70.6_1uMDex	LR8	130.334	1.34282
131Y RAB-A5cNI 70.6_1uMDex	LR9	130.79	1.34752
131Y RAB-A5cNI 70.6_1uMDex	LR10	131.161	1.35134
131Y RAB-A5cNI 70.6_1uMDex	LR11	144.19	1.48558
131Y RAB-A5cNI 70.6_1uMDex	LR12	130.194	1.34138
131Y RAB-A5cNI 70.6_1uMDex	LR13	134.812	1.38896
131Y RAB-A5cNI 70.6_1uMDex	LR14	137.216	1.41372
131Y RAB-A5cNI 70.6_1uMDex	LR15	108.438	1.11723
131Y RAB-A5cNI 70.6_1uMDex	LR16	128.768	1.32669
131Y RAB-A5cNI 70.6_1uMDex	LR17	137.715	1.41886
131Y RAB-A5cNI 70.6_1uMDex	LR18	127.806	1.31677
131Y RAB-A5cNI 70.6_1uMDex	LR19	143.342	1.47684
131Y RAB-A5cNI 70.6_1uMDex	LR20	139.102	1.43315
131Y RAB-A5cNI 70.6_1uMDex	LR21	135.235	1.39332
131Y RAB-A5cNI 70.6_250nMOry	LR1	142.474	1.20047
131Y RAB-A5cNI 70.6_250nMOry	LR2	126.546	1.06626
131Y RAB-A5cNI 70.6_250nMOry	LR3	121.571	1.02435
131Y RAB-A5cNI 70.6_250nMOry	LR4	147.975	1.24682
131Y RAB-A5cNI 70.6_250nMOry	LR5	143.518	1.20926
131Y RAB-A5cNI 70.6_250nMOry	LR6	124.531	1.04929
131Y RAB-A5cNI 70.6_250nMOry	LR7	108.014	0.91011
131Y RAB-A5cNI 70.6_250nMOry	LR8	123.825	1.04334
131Y RAB-A5cNI 70.6_250nMOry	LR9	122.825	1.03491
131Y RAB-A5cNI 70.6_250nMOry	LR10	123.643	1.0418
131Y RAB-A5cNI 70.6_250nMOry	LR11	135.132	1.13861
131Y RAB-A5cNI 70.6_250nMOry	LR12	113.062	0.952649
131Y RAB-A5cNI 70.6_250nMOry	LR13	112.137	0.944856
131Y RAB-A5cNI 70.6_250nMOry	LR14	84.3637	0.710838
131Y RAB-A5cNI 70.6_250nMOry	LR15	103.936	0.875756
131Y RAB-A5cNI 70.6_250nMOry	LR16	110.58	0.931735
131Y RAB-A5cNI 70.6_250nMOry	LR17	108.053	0.910445
131Y RAB-A5cNI 70.6_250nMOry	LR18	150.149	1.26514
131Y RAB-A5cNI 70.6_250nMOry	LR19	109.546	0.923024
131Y RAB-A5cNI 70.6_250nMOry	LR20	89.6262	0.75518
131Y RAB-A5cNI 70.6_250nMOry	LR21	102.226	0.861341
131Y RAB-A5cNI 70.6_250nMOry	LR22	98.8013	0.832487
131Y RAB-A5cNI 70.6_250nMOry	LR23	127.148	1.07133
131Y RAB-A5cNI 70.6_300nMDex 250nMOry	LR1	183.747	1.54823
131Y RAB-A5cNI 70.6_300nMDex 250nMOry	LR2	157.586	1.3278
131Y RAB-A5cNI 70.6_300nMDex 250nMOry	LR3	197.268	1.66216
131Y RAB-A5cNI 70.6_300nMDex 250nMOry	LR4	139.265	1.17343
131Y RAB-A5cNI 70.6_300nMDex 250nMOry	LR5	197.774	1.66642
131Y RAB-A5cNI 70.6_300nMDex 250nMOry	LR6	198.868	1.67564
131Y RAB-A5cNI 70.6_300nMDex 250nMOry	LR7	191.38	1.61255
131Y RAB-A5cNI 70.6_300nMDex 250nMOry	LR8	182.166	1.53491
131Y RAB-A5cNI 70.6_300nMDex 250nMOry	LR9	160.948	1.35613
131Y RAB-A5cNI 70.6_300nMDex 250nMOry	LR10	205.664	1.7329
131Y RAB-A5cNI 70.6_300nMDex 250nMOry	LR11	150.553	1.26854
131Y RAB-A5cNI 70.6_300nMDex 250nMOry	LR12	182.215	1.53532
131Y RAB-A5cNI 70.6_300nMDex 250nMOry	LR13	184.446	1.55412
131Y RAB-A5cNI 70.6_300nMDex 250nMOry	LR14	203.455	1.71429
131Y RAB-A5cNI 70.6_300nMDex 250nMOry	LR15	164.036	1.38215
131Y RAB-A5cNI 70.6_300nMDex 250nMOry	LR16	172.812	1.4561
131Y RAB-A5cNI 70.6_300nMDex 250nMOry	LR17	172.781	1.45583
131Y RAB-A5cNI 70.6_300nMDex 250nMOry	LR18	163.435	1.37709
131Y RAB-A5cNI 70.6_300nMDex 250nMOry	LR19	187.035	1.57593
131Y RAB-A5cNI 70.6_300nMDex 250nMOry	LR20	169.597	1.429
131Y RAB-A5cNI 70.6_300nMDex 250nMOry	LR21	159.472	1.34369
131Y RAB-A5cNI 70.6_300nMDex 250nMOry	LR22	160.99	1.35648
131Y RAB-A5cNI 70.6_300nMDex 250nMOry	LR23	214.36	1.80617
131Y RAB-A5cNI 70.6_300nMDex 250nMOry	LR24	165.949	1.39826
131Y RAB-A5cNI 70.6_300nMDex 250nMOry	LR25	231.823	1.95331
131Y RAB-A5cNI 70.6_1uMDex 250nMOry	LR1	165.338	1.39312
131Y RAB-A5cNI 70.6_1uMDex 250nMOry	LR2	236.07	1.9891
131Y RAB-A5cNI 70.6_1uMDex 250nMOry	LR3	208.5	1.75679
131Y RAB-A5cNI 70.6_1uMDex 250nMOry	LR4	176.564	1.48771
131Y RAB-A5cNI 70.6_1uMDex 250nMOry	LR5	167.79	1.41378
131Y RAB-A5cNI 70.6_1uMDex 250nMOry	LR6	218.059	1.83734
131Y RAB-A5cNI 70.6_1uMDex 250nMOry	LR7	160.186	1.34971
131Y RAB-A5cNI 70.6_1uMDex 250nMOry	LR8	190.936	1.60881
131Y RAB-A5cNI 70.6_1uMDex 250nMOry	LR9	161.226	1.35847
131Y RAB-A5cNI 70.6_1uMDex 250nMOry	LR10	181.676	1.53078
131Y RAB-A5cNI 70.6_1uMDex 250nMOry	LR11	195.46	1.64692
131Y RAB-A5cNI 70.6_1uMDex 250nMOry	LR12	148.797	1.25374
131Y RAB-A5cNI 70.6_1uMDex 250nMOry	LR13	188.851	1.59124
131Y RAB-A5cNI 70.6_1uMDex 250nMOry	LR14	190.331	1.60371
131Y RAB-A5cNI 70.6_1uMDex 250nMOry	LR15	168.947	1.42352
131Y RAB-A5cNI 70.6_1uMDex 250nMOry	LR16	198.263	1.67054
131Y RAB-A5cNI 70.6_1uMDex 250nMOry	LR17	219.108	1.84618
131Y RAB-A5cNI 70.6_1uMDex 250nMOry	LR18	197.816	1.66677
131Y RAB-A5cNI 70.6_1uMDex 250nMOry	LR19	181.517	1.52944
131Y RAB-A5cNI 70.6_1uMDex 250nMOry	LR20	193.725	1.6323
131Y RAB-A5cNI 70.6_1uMDex 250nMOry	LR21	160.563	1.35288
131Y RAB-A5cNI 70.6_1uMDex 250nMOry	LR22	193.967	1.63434

## Sheet: summary
treatment A	treatment B	mean thickness (µm)	SD thickness (µm)	relative increase in lateral root thickness (DMSO vs Dex, %)
control	DMSO	97.0599	6.87698
	300nM Dex	105.278	9.93881	8.46751
	1µM Dex	130.87	7.72216	34.8346
10µM Tax	DMSO	129.79	15.3958
	300nM Dex	193.484	16.0926	49.0746
	1µM Dex	195.625	22.5809	50.7241
250nM Ory	DMSO	118.682	17.7121
	300nM Dex	179.905	21.7759	51.5858
	1µM Dex	186.531	22.0101	57.169
