# Supplementary material for: Two mechanisms regulate directional cell growth in Arabidopsis lateral roots
Source: eLife. 2019 Jul 29;8:e47988. doi: 10.7554/eLife.47988 (PMC6748828; doi:10.7554/eLife.47988)
Supplement: Figure 4—figure supplement 2—source data 1. [file elife-47988-fig4-figsupp2-data1.xlsx]

## Sheet: raw data (all cells)
				Circumference				LL					LR					TB					TD					genotype
ROOT	Cell label	Area (µm²)	edges	wall length	Wall Border Area (ÂµmÂ²)	Wall Signal (total)	Wall signal (per area)	wall length	border area	intensity	intensity/area	intensity (normalised)	wall length	border area	intensity	intensity/area	intensity (normalised)	wall length	border area	intensity	intensity/area	intensity (normalised)	wall length	border area	intensity	intensity/area	intensity (normalised)
Y-A5c2.9_12d_P2_LR4	3	245.624	6	69.6896	64.7391	917975	14179.6	15.2563	13.6276	197118	14464.6	1.0201	8.42942	7.1889	141883	19736.4	1.39189	22.9597	22.0078	367115	16681.1	1.17642	23.0441	21.9148	211859	9667.39	0.681782	WT
Y-A5c2.9_12d_P2_LR4	5	188.013	5	54.4655	49.9975	662835	13257.4	13.4438	11.8877	205506	17287.3	1.30398	13.4923	12.1901	160684	13181.5	0.994279	14.1802	13.0743	171998	13155.4	0.992311	13.3492	12.8454	124647	9703.63	0.731943	WT
Y-A5c2.9_12d_P2_LR4	7	188.663	7	53.1857	48.6671	840048	17261.1	14.1802	12.6574	194770	15387.9	0.891478	12.3281	10.8844	176976	16259.6	0.94198	13.3492	12.4854	136539	10935.9	0.633557	13.3282	12.6399	331762	26247.2	1.5206	WT
Y-A5c2.9_12d_P2_LR4	9	239.313	7	60.8842	55.2976	740854	13397.6	17.545	15.6061	274066	17561.5	1.3108	17.0718	15.3871	252762	16426.9	1.22611	13.9898	12.804	108336	8461.11	0.63154	12.2776	11.5004	105690	9190.12	0.685953	WT
Y-A5c2.9_12d_P2_LR4	10	178.259	7	51.7258	47.0752	946199	20099.7	11.4926	10.1031	239143	23670.2	1.17764	13.6399	12.2428	260747	21297.9	1.05961	13.3282	12.6202	324062	25678	1.27753	13.2651	12.1091	122247	10095.5	0.502271	WT
Y-A5c2.9_12d_P2_LR4	11	306.766	6	68.8975	62.7479	887906	14150.4	18.9494	16.8688	296117	17554.1	1.24054	17.5418	15.8357	269030	16988.8	1.20059	15.8739	14.6012	133278	9127.88	0.645063	16.5324	15.4422	189480	12270.3	0.867135	WT
Y-A5c2.9_12d_P2_LR4	13	157.315	6	49.7925	44.4583	511769	11511.2	13.3711	11.8791	158296	13325.6	1.15762	13.9371	12.074	163452	13537.6	1.17603	11.1771	9.98203	100861	10104.3	0.877775	11.3072	10.5232	89159.7	8472.68	0.736037	WT
Y-A5c2.9_12d_P2_LR4	18	169.815	6	50.2839	45.5852	801431	17581	9.52116	8.4808	238508	28123.3	1.59964	12.232	11.0845	221627	19994.3	1.13727	12.4921	11.6039	175496	15123.9	0.860242	16.0386	14.4159	165800	11501.2	0.654183	WT
Y-A5c2.9_12d_P2_LR4	19	169.456	6	50.9824	45.9358	659704	14361.5	13.3148	11.7378	239460	20400.7	1.42052	12.8979	11.5779	203166	17547.8	1.22187	12.2776	11.1936	93848.5	8384.12	0.583793	12.4921	11.4265	123230	10784.6	0.750939	WT
Y-A5c2.9_12d_P2_LR4	20	162.544	6	53.577	48.659	1.01521e+06	20863.7	9.26203	7.99886	218497	27316.1	1.30926	10.8068	9.38246	176972	18862	0.90406	16.5324	15.335	226963	14800.3	0.709381	16.9758	15.9427	392775	24636.7	1.18084	WT
Y-A5c2.9_12d_P2_LR4	21	163.966	6	48.8313	43.777	634116	14485.1	14.9971	13.525	187389	13855	0.956498	17.1887	15.3103	304104	19862.7	1.37124	11.3072	10.227	103133	10084.4	0.696188	5.3383	4.71465	39489.9	8376	0.578247	WT
Y-A5c2.9_12d_P2_LR4	23	126.78	5	44.1271	39.349	697360	17722.4	5.78154	5.07546	80377.4	15836.5	0.893583	6.40881	5.07363	107660	21219.5	1.19733	19.4335	17.6617	239984	13587.8	0.766701	12.5033	11.5382	269339	23343.2	1.31716	WT
Y-A5c2.9_12d_P2_LR4	27	195.593	6	55.9856	50.8495	849033	16697	11.507	10.1498	187388	18462.3	1.10573	12.1802	10.5047	216892	20647.1	1.23658	16.4244	15.3029	324660	21215.6	1.27062	15.8739	14.8921	120093	8064.21	0.482974	WT
Y-A5c2.9_12d_P2_LR4	28	200.049	6	56.6699	50.0997	643879	12852	16.8095	15.1144	225086	14892.1	1.15874	17.1921	15.3942	220249	14307.2	1.11323	11.4912	9.82249	119857	12202.3	0.949451	11.1771	9.76855	78687.4	8055.18	0.626767	WT
Y-A5c2.9_12d_P2_LR4	30	194.339	6	54.1643	49.459	503160	10173.3	14.2858	12.6352	174780	13832.8	1.35972	13.2328	11.944	116874	9785.19	0.961852	12.4655	11.502	73218.1	6365.68	0.625726	14.1802	13.3778	138288	10337.1	1.01611	WT
Y-A5c2.9_12d_P2_LR4	34	254.593	6	61.979	56.7503	604454	10651.1	12.3121	11.272	150329	13336.5	1.25212	17.5974	16.0827	236048	14677.1	1.37799	18.0796	16.5891	120449	7260.77	0.68169	13.9898	12.8065	97628.1	7623.32	0.715729	WT
Y-A5c2.9_12d_P2_LR4	38	211.014	7	56.8725	52.571	686874	13065.6	15.8005	14.3196	146512	10231.6	0.783093	12.6585	11.3387	194710	17172.1	1.3143	15.5231	14.4604	210058	14526.4	1.1118	12.8904	12.4523	135594	10889	0.83341	WT
Y-A5c2.9_12d_P2_LR4	46	224.892	5	58.9132	53.693	743935	13855.4	11.1523	9.83678	155801	15838.6	1.14314	15.2383	13.7471	207755	15112.7	1.09075	16.0982	15.0539	137144	9110.2	0.657521	16.4244	15.0552	243235	16156.2	1.16606	WT
Y-A5c2.9_12d_P2_LR4	47	109.685	5	40.911	36.7902	617087	16773.2	12.9341	11.3179	188281	16635.7	0.991802	6.54066	5.78597	121528	21003.9	1.25223	11.067	10.3033	179927	17463	1.04113	10.3692	9.38297	127351	13572.6	0.809184	WT
Y-A5c2.9_12d_P2_LR4	50	181.348	10	52.5451	47.8022	1.07434e+06	22474.6	14.9768	13.5975	343922	25293.1	1.12541	13.3311	11.7922	317255	26903.8	1.19707	12.8849	11.7509	242240	20614.6	0.917239	11.3523	10.6616	170919	16031.2	0.713304	WT
Y-A5c2.9_12d_P2_LR4	52	163.387	8	49.8561	44.4099	918406	20680.2	13.7469	12.3779	316151	25541.5	1.23507	14.2919	12.3586	240283	19442.6	0.940157	11.5048	10.1823	225127	22109.6	1.06912	10.3126	9.4911	136845	14418.2	0.697199	WT
Y-A5c2.9_12d_P2_LR4	55	513.16	7	90.0973	83.8113	733494	8751.73	24.7545	23.1249	322334	13938.8	1.59269	14.4022	12.7624	120373	9431.85	1.07771	24.878	23.4856	99868.5	4252.33	0.485884	26.0626	24.4384	190918	7812.23	0.89265	WT
Y-A5c2.9_12d_P2_LR4	56	186.332	7	52.7984	48.4755	530840	10950.7	10.5889	8.90177	89698.4	10076.5	0.920169	17.4162	15.7336	233515	14841.8	1.35533	14.0009	13.5656	140914	10387.6	0.948581	10.7924	10.2746	66712.4	6492.94	0.592927	WT
Y-A5c2.9_12d_P2_LR4	60	216.743	6	58.5092	52.9876	439326	8291.1	18.1105	16.5282	156077	9443.06	1.13894	16.7813	15.1703	151737	10002.3	1.20639	12.1261	11.1009	50596.9	4557.91	0.549735	11.4912	10.1882	80914.3	7941.96	0.95789	WT
Y-A5c2.9_12d_P2_LR4	61	79.2259	4	37.1942	32.0626	563858	17586.2	7.02894	5.74006	135780	23654.8	1.34508	6.76765	5.1546	93393.3	18118.4	1.03027	12.3306	10.7022	202405	18912.5	1.07542	11.067	10.4657	132280	12639.4	0.718711	WT
Y-A5c2.9_12d_P2_LR4	63	216.996	7	57.9512	53.2918	1.09016e+06	20456.5	14.2075	12.6628	323894	25578.4	1.25038	18.9773	17.1448	390384	22769.9	1.11309	11.6715	11.122	219369	19723.9	0.964187	13.0949	12.3622	156515	12660.8	0.618912	WT
Y-A5c2.9_12d_P2_LR4	64	179.247	5	53.3308	47.5772	1056747	22211.2	14.7736	12.9993	300910	23148.2	1.04218	13.1954	11.7623	313006	26611	1.19809	12.4769	11.2261	194297	17307.6	0.779228	12.8849	11.5895	248534	21444.8	0.965492	WT
Y-A5c2.9_12d_P2_LR4	65	95.0935	6	38.5391	34.0115	700522	20596.6	7.38169	6.30046	151286	24011.8	1.16581	8.68431	7.67225	176267	22974.6	1.11546	10.1425	9.1218	127540	13981.9	0.678844	12.3306	10.917	245429	22481.4	1.09151	WT
Y-A5c2.9_12d_P2_LR4	66	206.753	7	56.295	50.9579	1043484	20477.4	16.8493	15.3585	371405	24182.3	1.18093	14.7792	13.0214	262582	20165.4	0.984767	13.1616	12.1453	248222	20437.7	0.998063	11.5048	10.4327	161275	15458.6	0.754912	WT
Y-A5c2.9_12d_P2_LR4	67	146.976	5	48.948	45.3651	503472	11098.2	9.22461	8.13152	91386.5	11238.6	1.01264	10.6384	8.87192	151335	17057.7	1.53698	15.0841	14.6157	111960	7660.26	0.690224	14.0009	13.746	148791	10824.3	0.97532	WT
Y-A5c2.9_12d_P2_LR4	68	88.1913	6	36.969	32.7383	492815	15053.1	8.4067	6.9374	115518	16651.4	1.10618	9.76517	8.57172	117471	13704.5	0.910407	10.0912	9.32205	165959	17802.8	1.18267	8.70592	7.90716	93867	11871.1	0.788615	WT
Y-A5c2.9_12d_P2_LR4	70	89.5711	5	38.9871	34.4028	660661	19203.7	8.40019	7.17626	151297	21082.9	1.09786	6.95771	5.81314	138278	23787.1	1.23868	13.4867	12.245	251971	20577.5	1.07154	10.1425	9.1684	119115	12991.9	0.676532	WT
Y-A5c2.9_12d_P2_LR4	71	209.197	5	57.8967	53.9184	714974	13260.3	14.7192	12.8911	148771	11540.6	0.870315	9.79688	8.48965	136377	16063.9	1.21143	18.2966	17.5871	318980	18137.2	1.36778	15.0841	14.9506	110846	7414.15	0.559124	WT
Y-A5c2.9_12d_P2_LR4	72	84.3281	5	36.4356	32.5454	510479	15685.1	6.74909	5.99066	96332.1	16080.4	1.0252	9.7797	8.657	127054	14676.4	0.935692	9.81563	8.94902	113348	12666	0.807515	10.0912	8.94875	173745	19415.6	1.23783	WT
Y-A5c2.9_12d_P2_LR4	73	184.271	8	54.335	49.443	923248	18673	17.6084	15.9844	306208	19156.6	1.0259	18.4532	17.1351	354258	20674.4	1.10718	10.0158	8.89856	182173	20472.2	1.09635	8.25753	7.42492	80609.6	10856.6	0.581409	WT
Y-A5c2.9_12d_P2_LR4	74	213.838	7	58.9885	54.8171	922715	16832.6	23.3248	21.6586	406333	18760.9	1.11456	17.8994	16.4615	320438	19465.9	1.15644	6.09279	5.60831	53423.5	9525.78	0.565913	11.6715	11.0888	142520	12852.6	0.763555	WT
Y-A5c2.9_12d_P2_LR4	75	184.434	7	52.5398	47.2702	991330	20971.6	12.8124	11.3622	276756	24357.6	1.16146	12.627	11.2437	249801	22217	1.05939	14.6235	13.3478	313768	23507.1	1.1209	12.4769	11.3165	151005	13343.8	0.63628	WT
Y-A5c2.9_12d_P2_LR4	76	189.158	5	53.6269	48.5661	975405	20084.1	13.9072	12.4335	273718	22014.6	1.09612	13.0598	11.6938	266154	22760.3	1.13325	13.4982	12.2051	252605	20696.7	1.0305	13.1616	12.2337	182928	14952.8	0.744509	WT
Y-A5c2.9_12d_P2_LR4	77	114.864	5	43.2508	37.8952	904383	23865.4	8.21129	6.74932	185964	27553	1.15452	8.9278	7.36049	205292	27891.1	1.16868	12.625	11.6014	210743	18165.3	0.761158	13.4867	12.184	302384	24818.1	1.03992	WT
Y-A5c2.9_12d_P2_LR4	79	108.295	6	40.7972	36.1363	692842	19173	11.3932	10.2621	186856	18208.4	0.949691	8.99046	7.49435	130473	17409.5	0.90802	10.598	9.48785	236758	24953.8	1.30151	9.81563	8.89205	138755	15604.4	0.813873	WT
Y-A5c2.9_12d_P2_LR4	81	187.89	6	59.1503	54.8015	721692	13169.2	3.48379	2.27881	31401.8	13779.9	1.04638	5.39564	4.01928	77403.2	19258	1.46235	23.0441	22.2153	235266	10590.3	0.804169	27.2268	26.2881	377621	14364.7	1.09078	WT
Y-A5c2.9_12d_P2_LR4	82	98.9971	6	40.6168	36.6898	623122	16983.5	6.65888	5.48996	129628	23611.8	1.39028	7.49638	6.55783	114106	17400	1.02452	13.8365	12.9378	215549	16660.4	0.980975	12.625	11.7042	163839	13998.3	0.824229	WT
Y-A5c2.9_12d_P2_LR4	84	149.421	6	48.9104	44.1014	779341	17671.6	9.14485	7.98411	159316	19954.1	1.12917	7.50264	6.16477	150057	24341.1	1.37741	17.6394	16.1623	204788	12670.7	0.717011	14.6235	13.7902	265180	19229.6	1.08817	WT
Y-A5c2.9_12d_P2_LR4	85	193.337	9	54.9067	50.1031	944765	18856.4	18.3804	17.1076	340434	19899.6	1.05532	17.6898	16.2148	320862	19788.3	1.04942	5.3383	4.458	52860.1	11857.4	0.628823	13.4982	12.3227	230608	18714.1	0.992451	WT
Y-A5c2.9_12d_P2_LR4	86	106.105	5	40.4761	35.6827	748495	20976.4	9.15859	7.80836	117277	15019.4	0.716014	8.79837	7.47966	158499	21190.7	1.01021	12.5033	11.4456	294991	25773.3	1.22868	10.0158	8.94908	177728	19859.9	0.946774	WT
Y-A5c2.9_12d_P2_LR4	87	139.966	6	46.0188	41.3336	696330	16846.6	12.2739	10.8341	199794	18441.3	1.09466	10.3802	9.13043	162907	17842.2	1.0591	12.7667	11.904	150979	12683.1	0.75286	10.598	9.46516	182649	19297	1.14545	WT
Y-A5c2.9_12d_P2_LR4	88	81.9829	5	39.457	34.6758	584579	16858.4	4.66156	3.56233	86598.6	24309.5	1.44198	6.11852	4.54995	82730.2	18182.7	1.07855	14.8404	13.627	152049	11157.9	0.661861	13.8365	12.9365	263201	20345.6	1.20685	WT
Y-A5c2.9_12d_P2_LR4	90	127.1	4	45.0716	40.6395	831090	20450.3	8.92838	7.94489	173889	21886.9	1.07025	9.8985	8.82008	186378	21131.1	1.03329	16.9758	15.4262	350701	22734.1	1.11168	9.26893	8.44836	120122	14218.4	0.695266	WT
Y-A5c2.9 erh3-3_11d_P1_LR1	5	121.479	6	54.1352	46.544	293748	6311.19	6.47556	5.07548	27388	5396.14	0.855012	4.68648	3.52562	14885	4221.95	0.668963	20.5813	18.5326	102699	5541.53	0.878049	22.3919	19.4103	148776	7664.79	1.21448	erh3-3
Y-A5c2.9 erh3-3_11d_P1_LR1	11	141.145	5	55.7746	48.9094	293360	5998.03	4.90176	3.67019	28227.9	7691.13	1.28228	4.79522	3.74676	18811.3	5020.68	0.837056	25.4963	22.7629	153575	6746.73	1.12483	20.5813	18.7295	92745.2	4951.82	0.825576	erh3-3
Y-A5c2.9 erh3-3_11d_P1_LR1	17	157.468	7	51.5311	45.7354	300674	6574.21	9.69706	8.19404	46234.6	5642.47	0.858273	9.37392	7.572	40697.7	5374.76	0.817553	16.8347	15.2677	108793	7125.7	1.08389	15.6254	14.7017	104949	7138.56	1.08584	erh3-3
Y-A5c2.9 erh3-3_11d_P1_LR1	18	91.8974	7	38.0676	30.814	193472	6278.69	9.65661	7.23468	46519.4	6430.06	1.02411	6.542	5.06876	32034.5	6319.99	1.00658	8.24348	7.30684	42272.4	5785.32	0.921421	13.6255	11.2037	72645.2	6484.04	1.0327	erh3-3
Y-A5c2.9 erh3-3_11d_P1_LR1	21	266.474	5	61.7409	54.0001	294733	5458.01	20.7052	18.2702	90227.1	4938.49	0.904815	13.0339	10.6685	86836	8139.48	1.49129	15.5842	13.822	60249.9	4358.99	0.79864	12.4176	11.2394	57420.1	5108.82	0.936022	erh3-3
Y-A5c2.9 erh3-3_11d_P1_LR1	25	124.136	6	44.8861	38.7744	220632	5690.15	7.99556	6.52321	38190.7	5854.59	1.0289	6.14976	4.90008	33023.9	6739.46	1.18441	15.6254	14.169	89573.8	6321.82	1.11101	15.1153	13.1821	59843.5	4539.76	0.797828	erh3-3
Y-A5c2.9 erh3-3_11d_P1_LR1	29	244.475	6	60.9472	53.4475	333913	6247.5	13.0354	10.8111	62237.6	5756.82	0.92146	16.89	14.437	80697.3	5589.62	0.894697	12.5718	11.2287	64776.4	5768.82	0.923381	18.45	16.9707	126202	7436.46	1.19031	erh3-3
Y-A5c2.9 erh3-3_11d_P1_LR1	33	186.221	5	52.3006	45.6691	293788	6432.98	12.8799	11.4109	83835.5	7346.97	1.14208	18.2109	15.773	95824	6075.2	0.944383	11.4923	10.0556	64042.3	6368.82	0.990026	9.71746	8.42963	50086.7	5941.74	0.923638	erh3-3
Y-A5c2.9 erh3-3_11d_P1_LR1	34	248.025	7	61.9534	54.4731	342873	6294.35	12.6585	10.9435	56842.5	5194.17	0.825212	14.5423	12.6502	110302	8719.34	1.38526	18.4698	16.6449	98780.2	5934.56	0.942838	16.2828	14.2344	76948.3	5405.8	0.858833	erh3-3
Y-A5c2.9 erh3-3_11d_P1_LR1	36	163.968	7	54.8215	47.7796	370961	7764.01	8.47168	6.85574	37286.6	5438.74	0.700507	10.4283	8.58349	61477.8	7162.33	0.922504	19.0868	17.0373	169697	9960.32	1.28288	16.8347	15.3031	102500	6697.99	0.862697	erh3-3
Y-A5c2.9 erh3-3_11d_P1_LR1	41	179.258	7	53.1459	46.3865	344520	7427.16	13.0949	11.3904	76198.3	6689.69	0.900707	11.6191	9.71213	58479.7	6021.31	0.810715	14.4829	12.9757	77312.1	5958.22	0.802221	13.949	12.3083	132530	10767.5	1.44975	erh3-3
Y-A5c2.9 erh3-3_11d_P1_LR1	43	230.272	6	60.2279	52.3926	357231	6818.34	13.9252	11.7406	77348.7	6588.11	0.966233	12.062	10.2447	58102.6	5671.45	0.831793	18.45	16.811	133998	7970.85	1.16903	15.7907	13.5962	87781.5	6456.33	0.946905	erh3-3
Y-A5c2.9 erh3-3_11d_P1_LR1	48	153.886	8	49.7293	42.9044	292344	6813.85	13.8701	11.9281	74682.5	6261.08	0.918875	13.851	11.8523	104802	8842.34	1.2977	9.71746	8.57971	67359.4	7851.01	1.15221	12.2908	10.5443	45500.3	4315.14	0.63329	erh3-3
Y-A5c2.9 erh3-3_11d_P1_LR1	49	136.977	5	49.9656	42.7633	256537	5999.01	10.2972	8.31493	35088.3	4219.92	0.703435	6.40339	5.00096	37110.6	7420.7	1.23699	16.2828	14.272	76658.5	5371.25	0.895356	16.9822	15.1754	107680	7095.69	1.18281	erh3-3
Y-A5c2.9 erh3-3_11d_P1_LR1	53	136.097	5	45.5904	38.6517	254340	6580.29	10.4345	8.38055	54365	6487.04	0.98583	13.4977	11.896	80929.4	6803.05	1.03385	13.949	11.9373	90611.5	7590.62	1.15354	7.70925	6.43784	28433.6	4416.64	0.671192	erh3-3
Y-A5c2.9 erh3-3_11d_P1_LR1	54	229.895	7	61.6668	53.7863	399548	7428.43	13.7166	11.483	80359.3	6998.09	0.942068	14.8854	13.2567	99453.1	7502.12	1.00992	15.7907	14.0012	82718.5	5907.96	0.795317	17.2741	15.0454	137017	9106.9	1.22595	erh3-3
Y-A5c2.9 erh3-3_11d_P1_LR1	55	130.472	4	47.4331	40.4637	355086	8775.4	8.55854	6.86911	46598.4	6783.76	0.773043	5.80433	4.49281	35837.1	7976.54	0.908966	16.9822	14.8891	146351	9829.41	1.12011	16.088	14.2127	126299	8886.35	1.01264	erh3-3
Y-A5c2.9 erh3-3_11d_P1_LR1	57	106.953	6	49.7153	44.1502	303520	6874.7	3.68014	2.81181	22623.1	8045.74	1.17034	4.72389	3.68912	21213.8	5750.37	0.836453	22.5514	20.5321	146722	7145.98	1.03946	18.7598	17.1172	112961	6599.27	0.959935	erh3-3
Y-A5c2.9 erh3-3_11d_P1_LR1	59	172.091	8	50.2848	43.9874	307557	6991.93	10.9289	9.41814	54774.4	5815.84	0.831793	10.2491	8.81449	72336.9	8206.59	1.17372	13.5366	11.6987	59091.8	5051.14	0.722425	15.5701	14.0561	121354	8633.55	1.23479	erh3-3
Y-A5c2.9 erh3-3_11d_P1_LR1	60	117.001	5	42.6629	36.5629	236930	6480.06	11.9286	10.5509	85783.2	8130.42	1.25468	12.2922	10.7014	57506.9	5373.76	0.829276	5.26037	4.16017	18159	4364.97	0.6736	13.1817	11.1504	75480.6	6769.32	1.04464	erh3-3
Y-A5c2.9 erh3-3_11d_P1_LR1	61	92.9709	4	44.8359	39.0679	276744	7083.68	4.45705	3.41264	24034.2	7042.7	0.994215	4.65939	3.57334	19238.4	5383.87	0.760039	18.7598	16.6611	143884	8635.92	1.21913	16.9597	15.4208	89587.7	5809.54	0.82013	erh3-3
Y-A5c2.9 erh3-3_11d_P1_LR1	62	207.655	7	56.3052	48.8775	386909	7915.91	13.3007	11.7319	89527.3	7631.08	0.964019	11.0187	9.33443	81873.4	8771.12	1.10804	17.2741	14.6087	122386	8377.61	1.05833	14.7117	13.2024	93122.7	7053.47	0.89105	erh3-3
Y-A5c2.9 erh3-3_11d_P1_LR1	64	95.9197	6	46.7229	40.5657	294931	7270.45	6.19988	4.69268	31468.8	6705.93	0.922354	5.92562	4.40524	31350.2	7116.57	0.978836	16.9597	15.8205	104846	6627.22	0.911529	17.6377	15.6473	127266	8133.42	1.1187	erh3-3
Y-A5c2.9 erh3-3_11d_P1_LR1	65	141.36	6	48.0311	41.6984	311113	7461.03	8.1239	6.75921	55353.1	8189.29	1.09761	9.27266	7.62535	56580.9	7420.11	0.994514	15.5701	13.9526	112833	8086.88	1.08388	15.0644	13.3612	86345.9	6462.44	0.866158	erh3-3
Y-A5c2.9 erh3-3_11d_P1_LR1	66	171.945	6	52.4569	45.5453	335147	7358.54	12.6242	10.4776	57976.5	5533.39	0.751968	10.2023	8.77054	52959.5	6038.34	0.82059	13.1817	11.878	123960	10436.1	1.41823	16.4487	14.4192	100251	6952.6	0.944835	erh3-3
Y-A5c2.9 erh3-3_11d_P1_LR1	68	95.2716	5	44.5005	38.2705	253218	6616.53	5.67076	4.16976	38607.9	9259.02	1.39938	5.39026	4.30663	32521.7	7551.53	1.14131	17.6377	15.6036	104052	6668.46	1.00785	15.8018	14.1905	78036.2	5499.19	0.831129	erh3-3
Y-A5c2.9 erh3-3_11d_P1_LR1	69	121.274	7	46.5802	40.0317	320366	8002.82	7.64617	6.29034	52323.8	8318.12	1.0394	8.86953	7.06065	61862.6	8761.6	1.09481	14.7117	13.449	62020.1	4611.5	0.576235	15.3528	13.2317	144160	10895	1.3614	erh3-3
Y-A5c2.9 erh3-3_11d_P1_LR1	71	169.55	7	53.7386	46.6794	373482	8001.01	10.1248	8.02788	67437.5	8400.41	1.04992	12.1757	10.7797	70899.5	6577.13	0.822038	15.0644	13.5828	103514	7620.96	0.9525	16.3737	14.289	131631	9212.05	1.15136	erh3-3
Y-A5c2.9 erh3-3_11d_P1_LR1	72	105.555	5	44.2718	37.8264	274939	7268.44	6.34358	4.76504	35969.5	7548.62	1.03855	5.95868	4.59681	34567.4	7519.87	1.03459	15.8018	14.1305	105975	7499.73	1.03182	16.1677	14.3341	98427.4	6866.66	0.944723	erh3-3
Y-A5c2.9 erh3-3_11d_P1_LR1	73	152.31	6	51.6461	43.3788	300967	6938.1	8.63956	6.89907	45630.7	6614.04	0.953292	8.74515	7.19467	68611.6	9536.45	1.3745	16.4487	14.0651	98943.1	7034.65	1.01392	17.8127	15.22	87781.5	5767.51	0.83128	erh3-3
Y-A5c2.9 erh3-3_11d_P1_LR1	74	119.481	6	44.9948	38.3678	346591	9033.37	9.04152	7.05256	61397.2	8705.66	0.963722	6.95498	6.05648	54599.5	9015.05	0.997972	15.3528	13.1258	151343	11530.2	1.2764	13.6455	12.133	79251.2	6531.87	0.723082	erh3-3
Y-A5c2.9 erh3-3_11d_P1_LR1	77	103.515	6	44.6603	38.1555	369037	9671.93	8.13889	6.67846	42930.4	6428.19	0.664623	6.09654	4.91231	44218.8	9001.63	0.930696	16.1677	13.8152	158665	11484.8	1.18744	14.2572	12.7495	123223	9664.93	0.999276	erh3-3
Y-A5c2.9 erh3-3_11d_P1_LR1	78	152.55	8	50.9465	44.5951	440676	9881.73	10.5364	9.0979	74708.6	8211.63	0.830991	7.21717	5.50747	37341.9	6780.22	0.686137	16.3737	14.7057	192644	13100	1.32567	16.8192	15.284	135982	8897.02	0.90035	erh3-3
Y-A5c2.9 erh3-3_11d_P1_LR1	79	178.824	7	54.4385	46.7869	390482	8345.97	12.2091	10.4739	71058.9	6784.37	0.812892	5.22433	4.06931	34892.1	8574.46	1.02738	17.8127	15.6196	142034	9093.32	1.08955	19.1924	16.6241	142497	8571.72	1.02705	erh3-3
Y-A5c2.9 erh3-3_11d_P1_LR1	81	104.106	6	42.3952	35.6379	263192	7385.17	8.18099	6.4668	53000.5	8195.79	1.10976	8.43865	6.56553	50378.6	7673.2	1.039	13.6455	11.9307	76389.9	6402.8	0.86698	12.1301	10.6749	83423.3	7814.9	1.05819	erh3-3
Y-A5c2.9 erh3-3_11d_P1_LR1	82	90.5351	5	42.3627	35.6389	367306	10306.3	5.24774	3.59953	27915.4	7755.3	0.752479	6.74437	5.19913	44805.5	8617.88	0.836174	14.2572	12.4632	123091	9876.36	0.95828	16.1134	14.377	171494	11928.4	1.15738	erh3-3
Y-A5c2.9 erh3-3_11d_P1_LR1	83	69.2298	5	33.9539	27.9726	190946	6826.2	3.9542	2.74271	20413.7	7442.89	1.09034	9.70383	8.03862	49160.6	6115.55	0.895893	10.9489	9.54427	78302.3	8204.12	1.20186	9.34693	7.64696	43069.8	5632.28	0.825097	erh3-3
Y-A5c2.9 erh3-3_11d_P1_LR1	85	97.2588	7	38.0738	32.6304	215915	6617	11.1779	9.3827	59058.2	6294.37	0.951242	7.95537	6.52948	50472	7729.87	1.16818	12.1301	10.6204	80120.6	7544.03	1.1401	6.81042	6.09783	26264.6	4307.2	0.65093	erh3-3
Y-A5c2.9 erh3-3_11d_P1_LR1	88	169.994	5	55.7775	49.0876	409052	8333.1	8.63443	7.15027	54120	7568.94	0.908299	11.2371	9.30331	54767.6	5886.89	0.706447	16.8192	15.4382	137442	8902.72	1.06836	19.0868	17.1958	162722	9462.89	1.13558	erh3-3
Y-A5c2.9 erh3-3_11d_P1_LR1	89	122.944	7	46.2317	39.6444	349490	8815.63	5.7859	5.06936	43573.8	8595.52	0.975033	9.08873	7.81508	73093	9352.81	1.06094	16.1134	14.1144	162630	11522.3	1.30703	15.2437	12.6455	70193.2	5550.83	0.629658	erh3-3
Y-A5c2.9 erh3-3_11d_P1_LR1	91	77.2905	5	37.3789	31.6377	201872	6380.75	14.4586	12.5485	75487.7	6015.66	0.942783	8.99222	7.7701	47881.5	6162.28	0.96576	9.34693	7.84268	60964.4	7773.41	1.21826	4.58114	3.47641	17538.8	5045.09	0.790673	erh3-3
Y-A5c2.9 erh3-3_12d_P2_LR3	2	201.319	6	65.6911	59.3847	1.0122e+06	17044.8	8.9558	7.19898	92260.7	12815.8	0.75189	4.38629	3.34394	46732.1	13975.2	0.819909	27.3634	25.4982	545064	21376.6	1.25414	24.9856	23.3436	328142	14057	0.824713	erh3-3
Y-A5c2.9 erh3-3_12d_P2_LR3	3	170.055	6	56.137	51.4466	885777	17217.4	7.04734	5.86504	113488	19349.9	1.12386	8.11161	6.64115	107205	16142.6	0.937572	19.7659	18.8964	274572	14530.4	0.843936	21.2122	20.044	390512	19482.7	1.13157	erh3-3
Y-A5c2.9 erh3-3_12d_P2_LR3	5	131.433	5	53.3503	48.3317	802789	16610	6.81148	5.38486	81376.8	15112.1	0.909822	5.01079	3.938	58938.8	14966.7	0.901065	21.7621	20.1785	398060	19726.9	1.18765	19.7659	18.8303	264413	14041.9	0.845388	erh3-3
Y-A5c2.9 erh3-3_12d_P2_LR3	6	163.49	8	51.6252	47.1315	643470	13652.7	8.67993	7.14937	86961.7	12163.5	0.890929	13.3551	11.7553	175022	14888.8	1.09054	12.106	11.3429	86503.8	7626.25	0.558591	17.4842	16.8839	294982	17471.2	1.27969	erh3-3
Y-A5c2.9 erh3-3_12d_P2_LR3	7	173.766	6	63.1236	57.4253	1.00554e+06	17510.4	7.13746	5.84856	118779	20309.1	1.15983	8.24748	6.65221	110161	16560	0.945723	23.1616	22.0544	333992	15144	0.864857	24.5771	22.8701	442609	19353.2	1.10524	erh3-3
Y-A5c2.9 erh3-3_12d_P2_LR3	8	196.354	6	62.1193	57.3982	1.15254e+06	20079.8	8.61523	7.5647	115206	15229.5	0.758446	5.50576	4.71926	86612.3	18352.9	0.913999	24.8367	23.2352	551543	23737.4	1.18215	23.1616	21.879	399183	18245	0.908625	erh3-3
Y-A5c2.9 erh3-3_12d_P2_LR3	9	197.924	6	66.8556	61.394	1.00877e+06	16431	5.77398	4.67603	64938.3	13887.5	0.8452	9.15342	7.84856	88276.9	11247.5	0.684531	24.5648	22.8667	324047	14171.1	0.862463	27.3634	26.0027	531503	20440.3	1.24401	erh3-3
Y-A5c2.9 erh3-3_12d_P2_LR3	12	260.96	7	69.0235	63.7405	1.10932e+06	17403.7	5.14275	4.08699	50330.1	12314.7	0.70759	6.88097	6.13412	91491.6	14915.2	0.857011	32.435	30.0887	614463	20421.7	1.17341	24.5648	23.4307	353039	15067.4	0.865754	erh3-3
Y-A5c2.9 erh3-3_12d_P2_LR3	20	166.057	6	50.0991	45.876	425119	9266.68	19.4335	18.0976	176211	9736.73	1.05072	12.7401	11.7236	110686	9441.26	1.01884	11.3884	10.4083	88270.8	8480.81	0.915193	6.53708	5.64652	49950.8	8846.3	0.954635	erh3-3
Y-A5c2.9 erh3-3_12d_P2_LR3	21	178.141	8	58.9591	54.387	710462	13063.1	6.14142	5.13979	45673.8	8886.32	0.680262	5.23297	4.45648	46083.4	10340.8	0.791602	24.7665	23.0172	386762	16803.1	1.28631	22.8182	21.7735	231943	10652.5	0.815468	erh3-3
Y-A5c2.9 erh3-3_12d_P2_LR3	22	173.599	6	62.5661	57.0392	895853	15705.9	9.85109	8.55883	108483	12675	0.807021	6.1408	4.77692	97067	20320	1.29378	24.5771	22.918	411920	17973.6	1.14439	21.9971	20.7855	278383	13393.1	0.852745	erh3-3
Y-A5c2.9 erh3-3_12d_P2_LR3	23	147.85	5	48.7369	43.9537	483435	10998.7	9.36151	8.14306	72290.2	8877.51	0.807139	11.2612	10.1833	105058	10316.7	0.937988	11.52	10.3975	108058	10392.7	0.944898	16.5942	15.2298	198029	13002.7	1.1822	erh3-3
Y-A5c2.9 erh3-3_12d_P2_LR3	28	193.465	6	59.2468	54.5584	766850	14055.6	9.15889	7.99489	150407	18812.9	1.33846	11.302	9.92753	149401	15049.1	1.07069	21.2122	20.0313	278078	13882.2	0.987664	17.5737	16.6047	188964	11380.2	0.809654	erh3-3
Y-A5c2.9 erh3-3_12d_P2_LR3	29	183.611	7	60.6776	56.1438	1052649	18749.1	7.5275	6.33626	88172.3	13915.5	0.742194	9.12551	7.71258	130232	16885.6	0.900608	21.9971	20.8671	312759	14988.1	0.799404	22.0275	21.2279	521486	24566.1	1.31025	erh3-3
Y-A5c2.9 erh3-3_12d_P2_LR3	38	93.6849	5	46.5997	42.0999	567946	13490.4	5.69088	4.55765	64100.5	14064.4	1.04254	3.5861	2.61719	35601.7	13603	1.00835	17.5737	16.5318	204121	12347.2	0.915254	19.749	18.3933	264123	14359.7	1.06444	erh3-3
Y-A5c2.9 erh3-3_12d_P2_LR3	40	154.319	6	54.3661	49.0922	814251	16586.2	5.30863	4.213	59508.5	14125	0.851612	9.00706	7.63919	125628	16445.1	0.991498	22.0275	20.3504	418832	20581	1.24085	18.0229	16.8896	210283	12450.4	0.750652	erh3-3
Y-A5c2.9 erh3-3_12d_P2_LR3	44	243.779	7	69.0863	63.7052	911358	14305.9	8.18698	7.08838	65480	9237.65	0.645725	11.1566	9.82861	117006	11904.7	0.832152	24.9856	23.4976	296155	12603.6	0.881011	24.7571	23.2906	432717	18579	1.2987	erh3-3
Y-A5c2.9 erh3-3_12d_P2_LR3	51	113.764	6	52.3675	47.2045	708491	15009	5.2849	3.88894	55935	14383.1	0.958301	5.85408	4.29507	68507.6	15950.3	1.06272	19.749	18.9229	334613	17683	1.17816	21.4795	20.0976	249435	12411.2	0.826918	erh3-3
Y-A5c2.9 erh3-3_12d_P2_LR3	52	124.935	6	53.1981	47.5749	931965	19589.4	5.32772	4.01377	46452.7	11573.3	0.590795	9.776	7.86599	123298	15674.8	0.800166	16.3323	15.6821	263828	16823.5	0.858805	21.7621	20.013	498386	24903.1	1.27125	erh3-3
Y-A5c2.9 erh3-3_12d_P2_LR3	57	109.917	6	53.0985	49.014	731133	14916.8	4.55635	3.54771	51623.2	14551.1	0.975485	4.68841	3.3945	40686.9	11986.1	0.803532	21.4795	20.5595	262456	12765.7	0.855791	22.3742	21.5123	376367	17495.4	1.17287	erh3-3
Y-A5c2.9 erh3-3_12d_P2_LR3	61	188.622	6	60.7566	55.0307	754328	13707.4	7.21376	5.94385	63278.1	10646	0.776659	8.03266	6.73485	77188.8	11461.1	0.836125	24.7571	22.8287	397893	17429.5	1.27154	20.7531	19.5233	215968	11062.1	0.807014	erh3-3
Y-A5c2.9 erh3-3_12d_P2_LR3	65	129.986	5	54.4365	49.59	797990	16091.7	6.68439	5.50109	89268.9	16227.5	1.00844	5.76395	4.57711	55562.8	12139.3	0.754379	22.3742	21.0505	432226	20532.8	1.27598	19.614	18.4613	220932	11967.3	0.743692	erh3-3
Y-A5c2.9 erh3-3_12d_P2_LR3	66	377.679	6	82.6949	77.5944	1.13846e+06	14671.9	15.2102	13.8552	157906	11396.9	0.776784	15.5215	13.8239	188260	13618.4	0.928195	25.9079	24.9523	261557	10482.3	0.714445	26.0553	24.963	530736	21260.9	1.44909	erh3-3
Y-A5c2.9 erh3-3_12d_P2_LR3	69	140.931	7	50.7565	45.5615	538403	11817	10.3056	8.60205	108142	12571.6	1.06385	10.0336	8.45027	81391	9631.76	0.815073	17.4961	16.0686	234174	14573.4	1.23325	12.9212	12.4406	114696	9219.49	0.780186	erh3-3
Y-A5c2.9 erh3-3_12d_P2_LR3	71	116.251	4	54.084	48.4036	483035	9979.32	5.24173	4.15735	45044.9	10835	1.08575	4.41543	3.29615	48128.3	14601.4	1.46316	20.7531	19.5567	179037	9154.77	0.917373	23.6737	21.3934	210825	9854.67	0.987509	erh3-3
Y-A5c2.9 erh3-3_12d_P2_LR3	72	512.801	8	90.2255	85.4951	1.05864e+06	12382.5	20.7485	19.6312	231358	11785.2	0.951765	20.5321	19.036	229993	12082	0.975732	21.4136	20.4275	235632	11535	0.931559	27.5313	26.4004	361660	13699	1.10632	erh3-3
Y-A5c2.9 erh3-3_12d_P2_LR3	76	242.971	4	65.9247	61.1357	914984	14966.5	7.61894	6.43499	76807.4	11935.9	0.79751	11.3947	10.0509	137767	13706.9	0.915844	26.0553	24.5966	468643	19053.2	1.27306	20.8558	20.0532	231767	11557.6	0.772234	erh3-3
Y-A5c2.9 erh3-3_12d_P2_LR3	77	522.103	7	90.1731	85.7268	1.04671e+06	12209.9	13.3177	12.8049	121894	9519.32	0.77964	24.1848	22.7679	234043	10279.5	0.841901	25.824	24.5651	305916	12453.3	1.01993	26.8466	25.5889	384862	15040.2	1.2318	erh3-3
Y-A5c2.9 erh3-3_12d_P2_LR3	78	147.541	6	58.9548	53.4526	542420	10147.7	6.3175	5.00866	58733.4	11726.4	1.15557	6.38828	5.10114	57259	11224.7	1.10614	23.6737	22.0543	229238	10394.3	1.0243	22.5753	21.2885	197190	9262.75	0.912794	erh3-3
Y-A5c2.9 erh3-3_12d_P2_LR3	80	148.375	4	55.6443	50.7869	653672	12870.9	7.23807	6.42455	82280	12807.1	0.995046	5.03719	4.13586	47258.2	11426.5	0.887775	22.1633	20.5809	178025	8650.01	0.672061	21.2057	19.6456	346109	17617.6	1.3688	erh3-3
Y-A5c2.9 erh3-3_12d_P2_LR3	81	89.2819	6	38.0357	33.756	409207	12122.5	5.29541	4.34674	45060.4	10366.5	0.855145	7.85049	6.48438	47377.5	7306.4	0.602715	12.9212	11.8191	158529	13413	1.10645	11.9686	11.1058	158240	14248.4	1.17537	erh3-3
Y-A5c2.9 erh3-3_12d_P2_LR3	82	192.442	6	61.1584	56.8838	921997	16208.4	5.52167	4.65174	69963.8	15040.4	0.927934	8.90807	8.27868	116941	14125.6	0.871497	21.2057	19.9781	400263	20035.1	1.23609	25.523	23.9752	334828	13965.6	0.861625	erh3-3
Y-A5c2.9 erh3-3_12d_P2_LR3	84	232.327	6	65.7706	60.8374	877192	14418.6	10.943	9.54975	94655.3	9911.81	0.68743	10.6588	9.4281	149640	15871.7	1.10077	20.8558	19.7997	194232	9809.85	0.680358	23.3131	22.0598	438665	19885.3	1.37914	erh3-3
Y-A5c2.9 erh3-3_12d_P2_LR3	85	74.1337	5	41.24	35.6028	353373	9925.43	5.11806	3.8997	37250.8	9552.22	0.962399	2.97658	1.84722	17797.4	9634.69	0.970708	15.7118	14.157	128953	9108.78	0.917722	17.4336	15.6989	169372	10788.8	1.08698	erh3-3
Y-A5c2.9 erh3-3_12d_P2_LR3	86	404.178	8	82.1162	76.6019	1.17486e+06	15337.2	22.3736	20.7067	386969	18688.1	1.21848	15.9885	14.9938	220527	14707.9	0.958969	27.5313	25.79	392453	15217.3	0.992178	16.2228	15.1114	174910	11574.7	0.75468	erh3-3
Y-A5c2.9 erh3-3_12d_P2_LR3	88	107.403	6	50.658	46.503	500408	10760.8	2.32375	1.76245	40351.5	22895.1	2.12765	5.99182	4.75499	52459.5	11032.5	1.02525	21.2509	19.9979	205942	10298.2	0.957011	21.0916	19.9876	201655	10089	0.93757	erh3-3
Y-A5c2.9 erh3-3_12d_P2_LR3	89	117.359	6	54.351	49.9079	584672	11715	4.80099	3.91782	50363.4	12855	1.09731	3.30233	2.44389	43055.8	17617.7	1.50386	22.5753	21.4516	212421	9902.34	0.845269	23.6724	22.0946	278832	12619.9	1.07724	erh3-3
Y-A5c2.9 erh3-3_12d_P2_LR3	92	133.851	4	45.5662	41.045	674163	16425	7.92778	6.97028	115459	16564.5	1.00849	15.8753	14.4582	212913	14726.1	0.896568	5.74136	5.19389	58070.6	11180.6	0.680705	16.0218	14.4226	287720	19949.2	1.21457	erh3-3
Y-A5c2.9 erh3-3_12d_P2_LR3	93	423.903	7	78.1357	72.7787	1.06325e+06	14609.3	19.9539	18.2541	240584	13179.7	0.902146	22.6947	21.0668	321821	15276.2	1.04565	19.7816	18.8186	332203	17652.9	1.20833	15.7055	14.6392	168637	11519.6	0.788508	erh3-3
Y-A5c2.9 erh3-3_12d_P2_LR3	94	82.638	8	42.9969	38.2387	422974	11061.4	6.74222	5.30921	62568.3	11784.9	1.0654	3.17829	2.27637	33563.9	14744.5	1.33296	17.4336	16.0178	175062	10929.2	0.988048	15.6427	14.6353	151780	10370.8	0.937566	erh3-3
Y-A5c2.9 erh3-3_12d_P2_LR3	96	165.209	4	58.6285	53.576	867347	16189.1	7.30745	6.08397	90945.5	14948.4	0.923362	5.68072	4.24156	51640.2	12174.8	0.752039	23.3131	21.7039	436021	20089.5	1.24093	22.3272	21.5466	288740	13400.7	0.827763	erh3-3
Y-A5c2.9 erh3-3_12d_P2_LR3	97	490.809	6	86.3815	81.0055	919908	11356.1	17.688	16.5149	184366	11163.6	0.983049	15.641	14.2398	159115	11174	0.98396	26.8466	25.7094	334371	13005.8	1.14527	26.2059	24.5414	242056	9863.17	0.868533	erh3-3
Y-A5c2.9 erh3-3_12d_P2_LR3	100	129.714	6	57.0682	51.1314	547520	10708.1	8.85646	7.34878	86996.9	11838.3	1.10555	1.63094	0.708347	7447.27	10513.6	0.981837	23.6724	21.9783	250871	11414.5	1.06597	22.9084	21.096	202204	9584.96	0.895115	erh3-3
Y-A5c2.9 erh3-3_12d_P2_LR3	101	53.3722	6	32.466	28.5541	366964	12851.5	6.10548	5.05416	62204	12307.5	0.957666	3.41163	2.31651	15338.4	6621.32	0.515216	11.9686	11.0304	192209	17425.4	1.3559	10.9803	10.153	97212.4	9574.75	0.745027	erh3-3
Y-A5c2.9 erh3-3_12d_P2_LR3	103	254.535	6	66.7977	62.171	928368	14932.5	15.6442	14.1893	202387	14263.4	0.955189	10.9443	9.42474	118278	12549.8	0.840434	22.3272	21.2959	284759	13371.5	0.895466	17.882	17.2611	322944	18709.4	1.25293	erh3-3
Y-A5c2.9 erh3-3_12d_P2_LR3	105	218.284	5	61.7458	56.6988	933882	16470.9	8.2143	7.4555	135150	18127.6	1.10058	7.95817	7.03195	101118	14379.8	0.873041	24.3606	22.5035	429189	19072.1	1.15792	21.2127	19.7078	268425	13620.2	0.826926	erh3-3
Y-A5c2.9 erh3-3_12d_P2_LR3	107	193.331	6	54.1068	49.6272	716094	14429.5	13.6601	12.4286	183917	14797.9	1.02553	16.2305	14.507	240680	16590.6	1.14977	7.88394	7.34348	59787.1	8141.52	0.564228	16.3323	15.3481	231710	15097	1.04626	erh3-3
Y-A5c2.9 erh3-3_12d_P2_LR3	109	156.034	5	63.773	58.2269	791284	13589.6	1.9405	0.957125	10095.5	10547.7	0.77616	1.57538	0.937223	18073	19283.6	1.41899	32.4725	30.2237	369724	12232.9	0.900165	27.7846	26.1089	393391	15067.3	1.10874	erh3-3
Y-A5c2.9 erh3-3_12d_P2_LR3	110	199.451	6	55.9962	51.0744	788006	15428.6	15.9834	14.4219	191221	13259.1	0.859382	10.0249	8.75888	129050	14733.7	0.954957	17.882	16.7187	356853	21344.5	1.38344	12.106	11.1749	110882	9922.42	0.643118	erh3-3
Y-A5c2.9 erh3-3_12d_P2_LR3	111	183.425	7	63.6811	58.6284	1.06294e+06	18130.2	10.4964	8.98136	134005	14920.3	0.822956	7.13525	5.80574	89735	15456.2	0.852516	21.2127	20.2662	299457	14776.2	0.815006	24.8367	23.5751	539745	22894.7	1.2628	erh3-3
Y-A5c2.9 erh3-3_12d_P2_LR3	114	192.205	8	67.0955	61.3631	854396	13923.6	6.48249	5.3206	58292.2	10955.9	0.786861	5.79946	4.65805	52337.5	11235.9	0.806969	27.7846	26.0861	389752	14941	1.07307	27.0289	25.2984	354015	13993.6	1.00502	erh3-3
Y-A5c2.9_12d_P1_LR2	4	177.802	5	53.918	49.0585	251629	5129.16	12.1269	10.7493	58064.7	5401.72	1.05314	13.8265	11.9842	69668.6	5813.38	1.1334	13.4632	12.5864	58132.2	4618.65	0.900469	14.5014	13.7386	65763.5	4786.77	0.933245	WT
Y-A5c2.9_12d_P1_LR2	5	182.403	5	58.7206	53.8739	448278	8320.88	8.55778	7.02779	79069.4	11251	1.35214	9.95983	8.63938	82347.7	9531.67	1.14551	20.4204	19.2821	123156	6387.06	0.767595	19.7826	18.9246	163705	8650.38	1.0396	WT
Y-A5c2.9_12d_P1_LR2	10	305.333	8	68.9707	63.1885	744261	11778.4	22.3823	20.4301	321598	15741.4	1.33646	16.6519	15.438	220632	14291.5	1.21336	14.1846	13.1478	84912.9	6458.34	0.548319	15.7519	14.1726	117118	8263.69	0.701596	WT
Y-A5c2.9_12d_P1_LR2	12	238.576	5	62.0077	56.1045	610363	10879	15.2772	13.7222	129637	9447.24	0.868389	11.3264	10.2724	183539	17867.2	1.64235	17.1058	15.8827	148623	9357.54	0.860144	18.2983	16.2272	148564	9155.25	0.841549	WT
Y-A5c2.9_12d_P1_LR2	13	240.345	6	62.1594	56.3083	690678	12266	12.3815	10.9103	129423	11862.5	0.9671	10.4135	9.24897	179455	19402.7	1.58183	18.2983	16.7493	194756	11627.7	0.947961	21.0661	19.3997	187044	9641.6	0.786041	WT
Y-A5c2.9_12d_P1_LR2	14	107.152	6	44.3637	39.2035	266963	6809.68	15.2131	13.3428	71184.9	5335.09	0.783457	15.9792	14.2488	135830	9532.73	1.39988	1.6294	1.22625	10570.9	8620.51	1.26592	11.542	10.3857	49377.6	4754.38	0.69818	WT
Y-A5c2.9_12d_P1_LR2	15	441.638	8	87.9385	81.1694	537853	6626.3	28.6928	26.2035	157020	5992.35	0.904328	17.4862	16.1473	153508	9506.73	1.4347	20.1161	18.7077	116358	6219.79	0.938652	21.6434	20.111	110967	5517.73	0.832701	WT
Y-A5c2.9_12d_P1_LR2	20	204.192	7	56.8947	52.1573	406501	7793.75	15.8263	14.2372	113475	7970.32	1.02265	14.6172	12.9874	104949	8080.84	1.03684	11.6071	10.8918	76290.9	7004.43	0.898724	14.8441	14.0409	111786	7961.46	1.02152	WT
Y-A5c2.9_12d_P1_LR2	21	121.355	4	43.7021	38.853	399508	10282.6	7.78914	6.64702	82699	12441.5	1.20996	11.1126	9.86339	110418	11194.7	1.08871	13.7352	12.5884	128059	10172.8	0.989324	11.0652	9.75418	78332	8030.61	0.780993	WT
Y-A5c2.9_12d_P1_LR2	22	114.075	5	42.0723	37.3425	225472	6037.95	6.08423	5.10396	37364.4	7320.67	1.21244	10.9647	9.78776	54670.3	5585.58	0.925079	12.5673	11.0576	82786.1	7486.81	1.23996	12.4561	11.3932	50651.3	4445.76	0.736302	WT
Y-A5c2.9_12d_P1_LR2	23	179.583	7	53.381	48.2443	430880	8931.22	9.62393	8.07902	76543.6	9474.37	1.06081	14.0411	12.7826	140172	10965.8	1.22781	14.1789	13.1702	105662	8022.81	0.898288	15.5371	14.2124	108503	7634.36	0.854795	WT
Y-A5c2.9_12d_P1_LR2	30	167.064	6	49.8169	45.6285	221993	4865.22	11.3429	9.79783	55886.6	5703.98	1.1724	13.4412	11.7074	58520.8	4998.62	1.02742	11.542	11.1452	67182.2	6027.9	1.23898	13.4907	12.9781	40403.2	3113.18	0.639885	WT
Y-A5c2.9_12d_P1_LR2	33	151.687	5	54.0267	49.0024	479899	9793.38	9.01753	7.76845	79199.5	10195	1.04101	8.01556	6.39495	88243.6	13799	1.40901	19.7826	18.6531	200529	10750.4	1.09773	17.211	16.1859	111927	6915.09	0.706099	WT
Y-A5c2.9_12d_P1_LR2	36	210.279	8	56.9086	51.6069	395660	7666.81	18.4388	16.95	132353	7808.43	1.01847	12.5666	11.2416	127204	11315.5	1.47591	14.3284	12.7693	66482.9	5206.46	0.67909	11.5748	10.646	69620.3	6539.57	0.852972	WT
Y-A5c2.9_12d_P1_LR2	37	96.4037	4	41.5801	36.4198	268517	7372.84	6.74925	5.43162	51923.5	9559.49	1.29658	7.20783	5.83694	30112.9	5159.02	0.699733	15.3235	14.125	124091	8785.2	1.19156	12.2995	11.0262	62389.7	5658.31	0.767454	WT
Y-A5c2.9_12d_P1_LR2	38	134.413	6	49.5003	44.4246	494430	11129.7	10.8208	9.13667	122124	13366.3	1.20097	8.81055	7.64969	98481.3	12873.9	1.15672	15.7519	14.4032	140134	9729.37	0.874184	14.1171	13.235	133691	10101.3	0.907604	WT
Y-A5c2.9_12d_P1_LR2	42	147.001	5	47.4488	42.8922	498135	11613.6	9.27155	8.16125	118329	14498.9	1.24844	12.6453	11.1852	142190	12712.4	1.09461	11.1409	10.1633	119842	11791.6	1.01533	14.3911	13.3825	117774	8800.6	0.757781	WT
Y-A5c2.9_12d_P1_LR2	44	105.77	6	40.3103	36.1562	329312	9108.03	8.99767	7.75056	49487.7	6385.04	0.701035	9.79843	8.28847	118125	14251.8	1.56475	12.6885	11.7638	95135.1	8087.11	0.88791	8.82569	8.35337	66563.4	7968.45	0.874882	WT
Y-A5c2.9_12d_P1_LR2	46	126.128	6	45.4619	40.9461	207925	5078.01	10.2651	8.5654	45191.2	5276.02	1.03899	9.72637	8.2269	41641.8	5061.67	0.996782	13.4907	12.7649	51549.9	4038.41	0.795274	11.9797	11.3889	69541.7	6106.09	1.20246	WT
Y-A5c2.9_12d_P1_LR2	47	127.179	7	45.8752	41.1068	369214	8981.82	10.5594	9.23938	92246	9984	1.11158	9.11355	7.48092	92349.4	12344.7	1.3744	12.4495	11.5857	79945.7	6900.38	0.76826	13.7527	12.8008	104673	8177.07	0.910402	WT
Y-A5c2.9_12d_P1_LR2	48	118.404	5	43.9064	39.568	385819	9750.78	7.40924	6.37702	74789.2	11727.9	1.20277	9.59313	8.07089	76265.3	9449.43	0.969095	13.7527	12.7303	154366	12125.9	1.24358	13.1513	12.3898	80398.4	6489.08	0.665493	WT
Y-A5c2.9_12d_P1_LR2	49	205.735	6	56.0742	50.9014	369758	7264.19	13.9523	12.5547	96541.1	7689.67	1.05857	13.8145	11.8992	103499	8697.95	1.19737	14.8441	13.8266	101784	7361.46	1.01339	13.4632	12.621	67933.8	5382.6	0.740978	WT
Y-A5c2.9_12d_P1_LR2	50	221.699	7	58.2634	52.67	618013	11733.7	17.2511	15.6405	215549	13781.4	1.17452	16.9295	15.6176	217398	13920.1	1.18634	12.3793	11.0802	113121	10209.3	0.870085	11.7035	10.3317	71945.1	6963.53	0.593465	WT
Y-A5c2.9_12d_P1_LR2	51	181.717	7	53.3153	47.7499	563471	11800.5	15.5901	13.9946	178630	12764.2	1.08167	15.571	14.1498	183249	12950.7	1.09747	10.5841	9.51088	124513	13091.6	1.10942	11.5701	10.0947	77079.4	7635.63	0.647062	WT
Y-A5c2.9_12d_P1_LR2	52	176.258	7	54.9655	50.0876	434458	8673.97	10.1119	8.50741	81806.8	9615.95	1.1086	8.81206	7.36089	87360.5	11868.2	1.36825	17.211	16.1286	111517	6914.24	0.797125	18.8305	18.0907	153774	8500.17	0.979963	WT
Y-A5c2.9_12d_P1_LR2	53	122.026	5	45.4646	40.1602	284199	7076.62	8.98632	7.66952	71510.3	9323.96	1.31757	7.2873	6.13942	50734.7	8263.76	1.16776	14.877	13.115	89016.1	6787.35	0.959123	14.314	13.2363	72937.7	5510.43	0.778681	WT
Y-A5c2.9_12d_P1_LR2	54	173.073	7	51.3483	46.4126	550881	11869.2	16.6175	15.0602	190856	12672.8	1.0677	14.2215	12.986	176022	13554.8	1.14201	9.92518	8.97204	74845	8342.03	0.702828	10.5841	9.39431	109159	11619.7	0.978976	WT
Y-A5c2.9_12d_P1_LR2	57	132.817	5	53.1523	46.9702	341629	7273.32	2.93137	1.81782	12850.6	7069.24	0.971941	9.84008	8.12124	66131.5	8143.03	1.11958	21.6434	19.4246	148991	7670.22	1.05457	18.7374	17.6065	113656	6455.34	0.887537	WT
Y-A5c2.9_12d_P1_LR2	62	100.739	5	39.9471	36.0207	257210	7140.63	7.9239	6.96461	35673.1	5122.05	0.717311	7.97237	7.07518	73731.2	10421.1	1.45941	13.0721	12.2675	96163.8	7838.91	1.09779	10.9787	9.71338	51642.3	5316.61	0.744558	WT
Y-A5c2.9_12d_P1_LR2	63	116.234	6	43.1123	37.751	235144	6228.81	9.76049	8.14044	63441.6	7793.39	1.25118	9.80579	8.5438	51514.3	6029.44	0.967991	10.9787	9.83013	48563.3	4940.25	0.793129	12.5673	11.2366	71624.5	6374.21	1.02334	WT
Y-A5c2.9_12d_P1_LR2	64	156.239	5	53.2039	48.5044	433282	8932.85	8.39994	6.99378	71375.1	10205.5	1.14247	13.285	11.8963	116981	9833.4	1.10081	18.8305	17.8321	170609	9567.52	1.07105	12.6885	11.7822	74317.3	6307.59	0.706112	WT
Y-A5c2.9_12d_P1_LR2	65	121.596	5	44.1849	39.9387	424027	10616.9	8.44601	7.49873	91927.4	12259.1	1.15467	9.17226	7.73186	106769	13809	1.30065	14.1171	13.0849	147372	11262.8	1.06083	12.4495	11.6232	77958.1	6707.11	0.631737	WT
Y-A5c2.9_12d_P1_LR2	66	103.547	6	43.7965	38.5191	193931	5034.67	8.7994	6.76211	35016.6	5178.36	1.02854	9.72829	8.41211	39251.2	4666.04	0.92678	13.5173	12.3376	62685.4	5080.84	1.00917	11.7515	11.0073	56977.9	5176.37	1.02815	WT
Y-A5c2.9_12d_P1_LR2	73	125.195	6	44.6781	40.0773	552641	13789.4	8.54097	7.25838	124078	17094.4	1.23968	9.36676	8.11565	121915	15022.2	1.08941	14.3911	13.3941	197549	14749	1.06959	12.3793	11.3092	109099	9646.92	0.699592	WT
Y-A5c2.9_12d_P1_LR2	74	119.031	5	44.6248	39.6455	284295	7170.93	4.59189	3.65881	27093.1	7404.89	1.03263	13.267	11.7745	75674.6	6426.97	0.896254	14.314	12.988	98834.8	7609.7	1.06119	12.452	11.2242	82692.9	7367.38	1.02739	WT
Y-A5c2.9_12d_P1_LR2	76	143.684	5	51.4614	45.8464	447496	9760.79	9.08352	8.06308	76362.7	9470.66	0.970277	8.76346	7.54107	89278.6	11839	1.21291	18.7374	16.766	182802	10903.1	1.11703	14.877	13.4762	99053.1	7350.22	0.753036	WT
Y-A5c2.9_12d_P1_LR2	79	131.97	5	46.6237	42.5255	358978	8441.46	11.2386	9.87744	79305.7	8028.97	0.951136	7.91466	6.7418	72290.5	10722.7	1.27025	13.1513	12.4922	81422.4	6517.86	0.772125	14.3192	13.4141	125959	9390.04	1.11237	WT
Y-A5c2.9_12d_P1_LR2	80	188.261	7	53.5693	47.9567	481239	10034.8	15.2221	13.5552	151918	11207.3	1.11684	12.5982	11.063	134775	12182.5	1.21402	11.5701	10.3378	94114.7	9103.94	0.907232	14.1789	13.0007	100431	7725.05	0.769822	WT
Y-A5c2.9_12d_P1_LR2	87	239.27	7	59.3155	53.947	380736	7057.61	19.0206	17.0465	142126	8337.58	1.18136	12.8226	11.3462	87717.3	7730.99	1.09541	12.452	11.714	70192.1	5992.15	0.849035	15.0202	13.8403	80700.8	5830.86	0.82618	WT
Y-A5c2.9_12d_P1_LR2	91	96.8901	5	40.3881	35.4154	349607	9871.61	6.08784	5.05714	68639.5	13572.8	1.37493	8.33105	7.20201	100822	13999.1	1.41812	11.7035	10.4396	83455.3	7994.11	0.809808	14.2657	12.7166	96690.1	7603.46	0.770234	WT
Y-A5c2.9 spr3_11d_P1_LR1	1	159.866	7	51.9203	47.5899	812527	17073.5	7.01243	5.96612	65008.7	10896.3	0.6382	9.68326	8.4366	139772	16567.4	0.970357	18.2607	17.3349	368328	21247.8	1.24449	16.9639	15.8523	239418	15103	0.884589	spr3
Y-A5c2.9 spr3_11d_P1_LR1	3	92.9903	4	40.6361	36.123	359978	9965.36	5.26642	4.29195	40954.7	9542.21	0.957538	7.17665	5.9603	45605.4	7651.53	0.767813	13.9127	12.6666	116783	9219.76	0.925181	14.2803	13.2041	156635	11862.6	1.19038	spr3
Y-A5c2.9 spr3_11d_P1_LR1	4	102.142	6	43.1284	38.4666	453499	11789.4	6.90029	5.61829	76205.8	13563.9	1.15051	6.82051	5.52443	74049.5	13404	1.13695	15.4949	14.3511	177299	12354.4	1.04792	13.9127	12.9728	125945	9708.39	0.823483	spr3
Y-A5c2.9 spr3_11d_P1_LR1	5	193.423	6	59.4748	53.8351	587911	10920.6	10.3974	8.56876	86503.3	10095.2	0.924419	13.5015	11.7031	135376	11567.5	1.05924	18.9674	17.8061	217314	12204.5	1.11757	16.6086	15.7572	148718	9438.1	0.864249	spr3
Y-A5c2.9 spr3_11d_P1_LR1	7	520.944	6	87.7155	82.7369	785943	9499.3	17.0191	15.8192	159854	10105.1	1.06377	24.9598	23.6135	163453	6922	0.728685	22.8198	21.6798	279129	12875.1	1.35537	22.9168	21.6244	183507	8486.11	0.89334	spr3
Y-A5c2.9 spr3_11d_P1_LR1	8	219.747	7	68.7976	63.3602	740946	11694.2	10.8304	9.05532	163960	18106.5	1.54833	9.95243	8.54973	88573.5	10359.8	0.885892	22.9168	21.9797	196598	8944.53	0.764869	25.0979	23.7754	291815	12273.8	1.04956	spr3
Y-A5c2.9 spr3_11d_P1_LR1	9	178.184	6	55.5225	50.5827	688301	13607.4	12.4839	11.078	125343	11314.6	0.831502	10.6156	9.10373	71891.7	7896.95	0.580341	15.2386	13.8631	165123	11911	0.875329	17.1843	16.5379	325943	19708.9	1.44839	spr3
Y-A5c2.9 spr3_11d_P1_LR1	18	331.876	6	72.719	67.8307	834995	12310	24.0153	22.101	260450	11784.6	0.957317	12.2049	10.9858	157924	14375.2	1.16777	16.9836	16.2688	144309	8870.29	0.720577	19.5153	18.4751	272312	14739.4	1.19735	spr3
Y-A5c2.9 spr3_11d_P1_LR1	21	183.112	7	58.165	52.9405	748554	14139.5	10.1338	8.40781	86424.4	10279.1	0.726973	8.77019	7.57557	91001.6	12012.5	0.849569	19.4388	18.2064	260492	14307.7	1.01189	19.8222	18.7507	310636	16566.6	1.17165	spr3
Y-A5c2.9 spr3_11d_P1_LR1	22	387.389	8	77.7986	73.603	916077	12446.2	19.3536	18.3549	186711	10172.2	0.817297	18.749	17.1515	156280	9111.71	0.732088	19.5153	18.7489	289407	15435.9	1.24021	20.1807	19.3476	283679	14662.2	1.17805	spr3
Y-A5c2.9 spr3_11d_P1_LR1	24	185.931	5	54.2011	49.3578	412673	8360.86	10.177	9.12092	76333.4	8369.05	1.00098	9.56277	8.04774	70863.7	8805.42	1.05317	15.4939	14.3127	127636	8917.67	1.0666	18.9674	17.8764	137840	7710.72	0.922241	spr3
Y-A5c2.9 spr3_11d_P1_LR1	25	343.747	7	73.2525	67.6726	658710	9733.78	21.4951	20.008	246516	12320.8	1.26578	21.4058	19.8381	132537	6680.93	0.686365	15.113	13.6295	124669	9147	0.939717	15.2386	14.1969	154988	10917	1.12156	spr3
Y-A5c2.9 spr3_11d_P1_LR1	27	254.318	6	61.1283	55.5562	808049	14544.7	11.729	10.3584	113020	10911	0.750166	15.4386	13.6838	182857	13363	0.918756	16.6086	15.2254	227676	14953.7	1.02812	17.3521	16.2886	284496	17466	1.20085	spr3
Y-A5c2.9 spr3_11d_P1_LR1	31	83.6757	5	47.2933	43.4607	310462	7143.51	3.27143	2.29316	15257.6	6653.54	0.931411	3.3121	2.26525	22852.2	10088.2	1.41221	21.0282	20.0417	146464	7307.96	1.02302	19.6816	18.8606	125888	6674.66	0.934367	spr3
Y-A5c2.9 spr3_11d_P1_LR1	32	121.819	7	49.3931	44.7203	619192	13845.9	7.54453	6.09941	72627.9	11907.4	0.859993	6.30827	5.28229	52507.3	9940.25	0.717921	17.139	15.9787	181237	11342.4	0.81919	18.4013	17.3599	312820	18019.7	1.30145	spr3
Y-A5c2.9 spr3_11d_P1_LR1	34	109.244	6	52.3167	47.8576	412084	8610.62	5.17472	3.59291	38956.6	10842.6	1.25921	6.20305	5.20923	37145.5	7130.71	0.828129	19.9107	18.7441	122140	6516.18	0.756761	21.0282	20.3114	213842	10528.2	1.2227	spr3
Y-A5c2.9 spr3_11d_P1_LR1	36	133.665	4	46.1415	42.0854	496986	11809	7.90386	6.91994	79050.6	11423.6	0.967364	7.77158	6.95633	87698.3	12607	1.06757	17.1843	15.9154	203018	12756.1	1.0802	13.2818	12.2937	127219	10348.3	0.876307	spr3
Y-A5c2.9 spr3_11d_P1_LR1	37	156.854	6	53.8049	49.5211	647964	13084.6	8.57682	7.45005	67131.8	9010.92	0.688666	9.23068	8.25608	86069.1	10424.9	0.796734	18.8584	17.7649	334697	18840.4	1.43989	17.139	16.0501	160066	9972.9	0.762186	spr3
Y-A5c2.9 spr3_11d_P1_LR1	39	197.356	6	60.0603	54.7306	322951	5900.73	10.1563	8.64765	41872.6	4842.08	0.82059	8.97427	7.64138	60739.3	7948.73	1.34708	21.019	19.8857	127486	6410.94	1.08647	19.9107	18.5559	92852.8	5003.95	0.848022	spr3
Y-A5c2.9 spr3_11d_P1_LR1	42	149.814	6	52.0601	47.45	561631	11836.3	6.62163	5.6443	59459.9	10534.5	0.890019	8.08168	6.89628	70282.9	10191.4	0.861033	18.4984	17.1769	158254	9213.19	0.778386	18.8584	17.7325	273634	15431.2	1.30372	spr3
Y-A5c2.9 spr3_11d_P1_LR1	44	105.211	5	52.7362	48.0776	411181	8552.45	5.36721	4.03009	36602.9	9082.4	1.06197	4.88945	3.90226	42140.8	10799.1	1.26269	21.4605	20.5772	175282	8518.26	0.996003	21.019	19.568	157155	8031.22	0.939056	spr3
Y-A5c2.9 spr3_11d_P1_LR1	48	109.862	5	51.3201	46.9197	445297	9490.62	2.50447	1.61813	11687.2	7222.66	0.761031	4.86447	3.42999	38838.3	11323.2	1.19309	22.4907	21.1142	173809	8231.85	0.867366	21.4605	20.7574	220963	10645	1.12164	spr3
Y-A5c2.9 spr3_11d_P1_LR1	49	178.527	7	58.4937	53.3119	672849	12621	10.8783	9.2763	77102.1	8311.73	0.658564	8.25657	7.27644	67328.9	9253	0.733144	20.8605	19.7142	364608	18494.7	1.46539	18.4984	17.045	163810	9610.44	0.761466	spr3
Y-A5c2.9 spr3_11d_P1_LR1	51	159.178	6	50.3937	46.401	553641	11931.7	5.78472	4.85691	42048.5	8657.46	0.725587	6.39684	5.45287	53107.3	9739.33	0.816259	17.5411	16.7052	312955	18734	1.57011	20.671	19.386	145531	7506.98	0.629164	spr3
Y-A5c2.9 spr3_11d_P1_LR1	53	92.8578	6	38.8358	34.4664	312765	9074.49	6.64295	5.3571	58410.7	10903.4	1.20155	6.39568	5.50133	52059	9462.98	1.04281	13.6102	12.5602	114674	9129.95	1.00611	12.187	11.0478	87621.5	7931.13	0.874003	spr3
Y-A5c2.9 spr3_11d_P1_LR1	55	165.739	6	55.0256	50.048	747687	14939.4	8.39365	7.33288	93370.6	12733.1	0.852319	6.86869	5.95608	64919.5	10899.7	0.729594	18.9028	17.5374	192778	10992.4	0.735798	20.8605	19.2216	396619	20634	1.38118	spr3
Y-A5c2.9 spr3_11d_P1_LR1	58	82.8056	5	39.5557	35.8878	431596	12026.2	5.68646	4.869	60345.2	12393.8	1.03056	6.72288	5.43693	62440.7	11484.6	0.954958	13.5362	12.669	119051	9397.03	0.781377	13.6102	12.9129	189759	14695.3	1.22194	spr3
Y-A5c2.9 spr3_11d_P1_LR1	60	145.03	7	52.0376	47.2021	629836	13343.4	8.77595	7.16978	47507.7	6626.1	0.496583	8.75668	7.34212	81848.8	11147.8	0.835457	16.9639	16.106	199525	12388.2	0.928417	17.5411	16.5842	300955	18147.1	1.36001	spr3
Y-A5c2.9 spr3_11d_P1_LR1	62	176.247	6	55.9287	50.7202	742203	14633.3	7.52413	6.1901	102214	16512.5	1.12842	9.67957	7.97568	96552.2	12105.8	0.82728	19.8222	18.6764	356187	19071.5	1.3033	18.9028	17.878	187250	10473.8	0.715749	spr3
Y-A5c2.9 spr3_11d_P1_LR1	63	90.3324	6	41.079	37.1158	361610	9742.76	6.03672	4.95322	42874.3	8655.84	0.888439	7.22581	6.01354	49077.5	8161.16	0.837665	14.2803	13.3643	149870	11214.2	1.15103	13.5362	12.7847	119788	9369.64	0.961703	spr3
Y-A5c2.9 spr3_11d_P1_LR1	66	159.948	5	55.9905	51.7146	705246	13637.3	7.49567	6.26557	52369.6	8358.31	0.612903	7.91118	6.54787	43128.9	6586.71	0.482994	21.2664	20.3979	391546	19195.4	1.40757	19.3173	18.5033	218201	11792.5	0.86473	spr3
Y-A5c2.9 spr3_11d_P1_LR1	67	167.565	6	55.6652	51.4794	607930	11809.2	8.66496	7.13101	52965.9	7427.55	0.628963	7.11665	6.07667	34976.2	5755.82	0.487401	18.6172	17.7881	226716	12745.4	1.07928	21.2664	20.4836	293272	14317.4	1.21239	spr3
Y-A5c2.9 spr3_11d_P1_LR1	71	160.198	6	52.7242	48.0409	642165	13367	10.5644	9.09399	78690.7	8653.04	0.647342	8.23934	7.10284	77473.6	10907.4	0.815993	15.6597	14.8359	185279	12488.6	0.93428	18.2607	17.0082	300722	17681	1.32273	spr3
Y-A5c2.9 spr3_11d_P1_LR1	72	199.98	7	62.9063	58.3203	956953	16408.6	6.85107	5.695	105844	18585.4	1.13266	12.2533	11.0131	135587	12311.4	0.750301	24.3631	23.2079	464120	19998.4	1.21878	19.4388	18.4043	251403	13660	0.832492	spr3
Y-A5c2.9 spr3_11d_P1_LR1	73	163.993	6	58.0062	53.4965	673334	12586.5	6.90347	5.83015	46743.7	8017.59	0.636999	9.65045	7.86924	71448.9	9079.52	0.721369	22.8351	21.8559	343241	15704.7	1.24774	18.6172	17.9412	211900	11810.8	0.938371	spr3
Y-A5c2.9 spr3_11d_P1_LR1	76	113.801	6	44.9734	40.6674	527468	12970.3	9.7762	8.53333	106811	12516.9	0.965043	6.26901	5.01729	62704.1	12497.6	0.963557	13.4333	12.4594	133682	10729.4	0.827231	15.4949	14.6574	224271	15300.9	1.17969	spr3
Y-A5c2.9 spr3_11d_P1_LR1	77	145.317	6	50.4489	46.0106	736635	16010.1	6.49399	5.39652	57710.1	10693.9	0.66795	9.66837	8.30309	132130	15913.3	0.993953	18.6268	17.6294	372644	21137.6	1.32027	15.6597	14.6816	174151	11861.9	0.740898	spr3
Y-A5c2.9 spr3_11d_P1_LR1	78	169.58	5	59.7453	54.9345	940565	17121.6	7.77265	6.18568	107092	17313	1.01118	5.75341	4.74449	58418	12312.8	0.719139	21.8561	20.862	306994	14715.5	0.859468	24.3631	23.1423	468061	20225.3	1.18128	spr3
Y-A5c2.9 spr3_11d_P1_LR1	80	166.844	6	58.3088	54.5148	758638	13916.2	9.28314	7.78893	76265.3	9791.49	0.703605	6.0099	4.79715	60629.5	12638.7	0.908198	20.1807	19.3273	273096	14130.1	1.01537	22.8351	22.6014	348647	15425.9	1.10849	spr3
Y-A5c2.9 spr3_11d_P1_LR1	82	186.138	8	52.7166	48.3265	570708	11809.4	12.4155	11.2843	139851	12393.4	1.04945	13.586	11.9875	128029	10680.2	0.904382	13.2818	12.3371	152293	12344.3	1.04529	13.4333	12.7176	150535	11836.7	1.00231	spr3
Y-A5c2.9 spr3_11d_P1_LR1	83	121.213	5	50.3944	45.6288	679689	14896	8.54126	7.0108	64403.2	9186.28	0.616693	5.87424	4.50034	52570.4	11681.4	0.784197	17.3521	16.3039	209212	12832	0.861439	18.6268	17.8138	353503	19844.3	1.33219	spr3
Y-A5c2.9 spr3_11d_P1_LR1	84	213.701	5	65.6754	60.5913	982231	16210.8	9.00792	7.72716	112244	14525.9	0.896066	9.71353	8.28009	130769	15793.2	0.974244	25.0979	23.8924	421249	17631.1	1.08762	21.8561	20.6917	317969	15367	0.94795	spr3
Y-A5c2.9 spr3_11d_P2_LR3	2	469.151	6	81.3877	75.7709	540620	7134.93	20.1296	18.896	111395	5895.15	0.826238	22.6157	20.931	99284	4743.4	0.664814	16.644	15.3295	123071	8028.38	1.12522	21.9984	20.6144	206870	10035.2	1.40649	spr3
Y-A5c2.9 spr3_11d_P2_LR3	10	225.482	5	59.9632	55.1386	481712	8736.38	14.6531	13.1993	74256.1	5625.78	0.643949	9.44292	8.42906	68420.6	8117.23	0.92913	19.2232	18.0324	210689	11683.9	1.33739	16.644	15.4779	128346	8292.21	0.949159	spr3
Y-A5c2.9 spr3_11d_P2_LR3	12	157.925	4	57.7507	53.2609	450147	8451.75	7.38372	6.67946	51025.4	7639.15	0.903854	7.14117	6.0102	56098	9333.8	1.10436	21.1877	19.7655	137085	6935.57	0.820608	22.0381	20.8057	205939	9898.2	1.17114	spr3
Y-A5c2.9 spr3_11d_P2_LR3	14	360.126	7	74.191	69.4591	570098	8207.69	17.3659	15.948	144792	9079.06	1.10617	19.5967	18.3402	115097	6275.65	0.764606	17.7813	16.7823	138860	8274.19	1.0081	19.4471	18.3886	171349	9318.22	1.1353	spr3
Y-A5c2.9 spr3_11d_P2_LR3	16	218	6	63.983	59.4011	655360	11032.8	10.0519	8.56112	57606	6728.79	0.60989	9.01271	8.01491	59227.2	7389.63	0.669788	23.9306	22.7101	370483	16313.6	1.47864	20.9878	20.115	168044	8354.16	0.757212	spr3
Y-A5c2.9 spr3_11d_P2_LR3	17	255.835	5	63.6	58.9966	491130	8324.72	12.8131	11.6595	79787.9	6843.17	0.82203	13.0505	12.1302	90470	7458.26	0.895917	18.9672	17.9067	133247	7441.18	0.893866	18.7692	17.3002	187625	10845.3	1.30278	spr3
Y-A5c2.9 spr3_11d_P2_LR3	18	271.645	6	69.712	64.1281	541107	8437.91	13.904	12.5165	55140.4	4405.4	0.522097	14.421	12.9597	130013	10032.1	1.18893	22.1639	20.7639	133819	6444.79	0.76379	19.2232	17.8879	222134	12418.1	1.47171	spr3
Y-A5c2.9 spr3_11d_P2_LR3	19	484.726	7	86.8289	81.3663	630300	7746.45	17.3977	16.1092	118447	7352.72	0.949173	24.9058	22.5697	145862	6462.76	0.834286	21.9984	21.0234	174061	8279.39	1.0688	22.527	21.664	191930	8859.4	1.14367	spr3
Y-A5c2.9 spr3_11d_P2_LR3	21	163.896	6	57.9346	53.4059	687598	12874.9	5.93323	5.16501	34650.8	6708.76	0.521071	8.59058	7.37358	78910.1	10701.7	0.831206	20.4019	19.1	179265	9385.6	0.728982	23.0089	21.7673	394772	18136	1.40863	spr3
Y-A5c2.9 spr3_11d_P2_LR3	24	123.145	5	49.2882	44.6083	494333	11081.6	7.53104	6.32127	52117.2	8244.73	0.744001	6.29177	5.09987	36545.6	7165.99	0.646655	18.7273	17.515	242525	13846.7	1.24952	16.7381	15.6722	163145	10409.8	0.939378	spr3
Y-A5c2.9 spr3_11d_P2_LR3	25	102.036	6	45.687	40.7448	511650	12557.4	5.58492	4.60554	45933.5	9973.53	0.794233	5.71831	4.43292	49687.5	11208.8	0.892598	16.7381	15.3561	155386	10118.8	0.805805	17.6457	16.3502	260643	15941.3	1.26947	spr3
Y-A5c2.9 spr3_11d_P2_LR3	27	236.645	7	64.4476	59.2109	683652	11546.1	10.8696	9.47493	98860.8	10433.9	0.90368	11.4408	10.0505	63572.4	6325.31	0.547833	20.1527	19.0707	234985	12321.8	1.06719	21.9846	20.6148	286234	13884.9	1.20257	spr3
Y-A5c2.9 spr3_11d_P2_LR3	30	209.533	6	63.9886	59.5646	619887	10407	11.2187	10.0944	92891.2	9202.23	0.884238	9.6506	8.16072	61144	7492.48	0.719948	19.1888	18.2889	166383	9097.49	0.874173	23.9306	23.0206	299469	13008.7	1.25	spr3
Y-A5c2.9 spr3_11d_P2_LR3	35	116.572	4	46.7561	41.8799	342428	8176.43	8.40609	7.04323	39323.9	5583.22	0.682843	9.05392	7.59965	42400	5579.2	0.682352	16.8767	15.6128	98437.1	6304.9	0.771106	12.4194	11.6242	162267	13959.4	1.70727	spr3
Y-A5c2.9 spr3_11d_P2_LR3	36	288.394	7	68.3228	63.118	588590	9325.22	14.7175	13.1481	117126	8908.24	0.955285	14.2876	12.8835	95679.3	7426.52	0.796391	18.7692	17.7417	193076	10882.6	1.16701	20.5485	19.3448	182708	9444.81	1.01282	spr3
Y-A5c2.9 spr3_11d_P2_LR3	38	154.806	6	55.1205	50.26	606624	12069.7	8.61539	7.08573	64284.8	9072.42	0.751669	7.97769	7.1884	56346.3	7838.5	0.649436	21.6507	20.0802	356720	17764.8	1.47185	16.8767	15.9057	129273	8127.46	0.673377	spr3
Y-A5c2.9 spr3_11d_P2_LR3	41	164.321	5	56.7155	51.1856	605962	11838.5	5.30115	4.31809	38599.7	8939.07	0.755083	5.21431	4.2611	31564.5	7407.59	0.62572	24.5494	22.6002	174957	7741.41	0.653917	21.6507	20.0062	360840	18036.4	1.52354	spr3
Y-A5c2.9 spr3_11d_P2_LR3	42	218.176	7	65.9519	61.0016	806210	13216.2	6.27575	5.39965	39268.4	7272.4	0.550264	10.2835	9.0458	111681	12346.1	0.934166	23.4713	22.2434	258335	11614	0.878771	25.9214	24.3128	396926	16325.8	1.23529	spr3
Y-A5c2.9 spr3_11d_P2_LR3	44	121.974	5	48.1076	43.6688	489711	11214.2	8.53766	7.37244	77644.6	10531.7	0.939143	4.28855	3.45064	23258.9	6740.46	0.601065	17.6457	16.4865	227874	13821.9	1.23253	17.6357	16.3592	160933	9837.46	0.877232	spr3
Y-A5c2.9 spr3_11d_P2_LR3	45	207.097	6	59.3352	54.3898	591382	10873	14.076	12.5592	96906.7	7715.98	0.709645	3.98058	3.0308	24603.8	8117.92	0.746612	21.9846	20.5618	309478	15051.1	1.38426	19.294	18.238	160393	8794.44	0.808832	spr3
Y-A5c2.9 spr3_11d_P2_LR3	46	188.317	6	62.5887	57.8014	718626	12432.7	9.26451	7.70168	49698.5	6452.94	0.519031	6.84404	5.70787	54668.7	9577.78	0.770372	23.0089	22.0092	391165	17772.8	1.42952	23.4713	22.3827	223094	9967.25	0.801699	spr3
Y-A5c2.9 spr3_11d_P2_LR3	47	200.917	7	61.2516	55.6066	515716	9274.36	8.30144	6.58862	44889.1	6813.13	0.73462	10.4833	9.10868	83410.4	9157.24	0.987372	22.0649	20.8841	237499	11372.2	1.2262	20.4019	19.0252	149917	7879.92	0.849646	spr3
Y-A5c2.9 spr3_11d_P2_LR3	49	133.142	5	50.7593	45.8969	477031	10393.5	6.62727	5.58832	52196.1	9340.21	0.898657	7.68731	6.46351	46795.8	7240	0.696587	17.7174	16.4902	151807	9205.89	0.885733	18.7273	17.3549	226232	13035.6	1.25421	spr3
Y-A5c2.9 spr3_11d_P2_LR3	50	230.525	5	63.316	58.3147	646289	11082.8	11.5351	10.2446	108764	10616.7	0.957943	8.89631	7.94132	55350.6	6969.95	0.628899	22.7319	21.1977	260692	12298.1	1.10966	20.1527	18.9311	221483	11699.4	1.05564	spr3
Y-A5c2.9 spr3_11d_P2_LR3	51	190.826	5	56.6245	51.8004	558155	10775.1	9.06129	7.94066	70862.2	8923.97	0.828202	8.08809	7.03144	52760.6	7503.53	0.696376	20.2863	18.9815	267604	14098.1	1.3084	19.1888	17.8468	166928	9353.39	0.868055	spr3
Y-A5c2.9 spr3_11d_P2_LR3	52	200.245	6	60.2564	55.888	574900	10286.7	9.61216	8.71615	64118	7356.23	0.715123	9.13212	7.98271	71504.3	8957.4	0.870778	19.4472	18.3979	155867	8472	0.823591	22.0649	20.7912	283411	13631.3	1.32514	spr3
Y-A5c2.9 spr3_11d_P2_LR3	53	145.656	6	54.1216	48.8441	392170	8029.01	7.67408	6.49173	50722.9	7813.46	0.973154	7.80069	6.65141	65060.3	9781.43	1.21826	20.9294	19.4244	171142	8810.67	1.09735	17.7174	16.2766	105245	6466.03	0.805333	spr3
Y-A5c2.9 spr3_11d_P2_LR3	55	278.597	7	69.7099	63.9037	596861	9340.01	12.1489	10.5472	94453.3	8955.3	0.958811	12.3022	10.8022	77242.5	7150.65	0.765593	22.527	21.166	158597	7493.01	0.802248	22.7319	21.3883	266568	12463.3	1.3344	spr3
Y-A5c2.9 spr3_11d_P2_LR3	56	230.028	6	62.3443	57.9078	622092	10742.8	10.5251	9.45467	68761.2	7272.72	0.676985	12.0859	10.4957	82892.1	7897.7	0.735162	19.4471	18.7528	199837	10656.4	0.991955	20.2863	19.2046	270602	14090.5	1.31162	spr3
Y-A5c2.9 spr3_11d_P2_LR3	57	140.729	5	55.2534	50.1593	379507	7566.04	8.26566	7.14306	57900.4	8105.83	1.07134	5.50989	4.39992	31441.5	7145.93	0.944474	20.5485	19.0704	119442	6263.21	0.827807	20.9294	19.5459	170723	8734.47	1.15443	spr3
Y-A5c2.9 spr3_11d_P2_LR3	59	182.017	6	59.9075	54.4631	522009	9584.64	10.5495	8.61045	72661.7	8438.79	0.880449	7.8727	6.83227	51629.7	7556.74	0.788422	22.0381	20.7723	221473	10661.9	1.1124	19.4472	18.2481	176245	9658.27	1.00768	spr3
Y-A5c2.9 clasp-1_11d_P1_LR2	4	414.077	6	82.9431	77.6532	636480	8196.45	16.5186	15.5036	199050	12839	1.56641	12.4175	11.3532	84440	7437.58	0.907415	27.5792	25.849	163573	6328.02	0.772044	26.4278	24.9474	189417	7592.65	0.926335	clasp-1
Y-A5c2.9 clasp-1_11d_P1_LR2	9	186.319	8	58.7809	53.7045	589956	10985.2	8.86512	7.32434	100512	13723	1.24922	10.7841	9.2978	138241	14868.1	1.35347	20.4591	19.3447	218839	11312.6	1.0298	18.6725	17.7377	132364	7462.3	0.679304	clasp-1
Y-A5c2.9 clasp-1_11d_P1_LR2	11	146.743	6	57.6129	52.1471	621777	11923.5	6.86107	5.67143	84863.4	14963.3	1.25494	5.76208	4.5777	59770.6	13056.9	1.09506	23.3558	21.4213	302535	14123.1	1.18447	21.634	20.4767	174608	8527.16	0.715155	clasp-1
Y-A5c2.9 clasp-1_11d_P1_LR2	12	170.091	4	59.0513	53.2243	540287	10151.1	6.29725	5.29262	79793.4	15076.4	1.48519	7.52797	6.14115	79278.2	12909.3	1.27171	21.8703	20.2219	148672	7352.03	0.724257	23.3558	21.5686	232543	10781.6	1.0621	clasp-1
Y-A5c2.9 clasp-1_11d_P1_LR2	15	220.138	5	60.8861	55.9111	533545	9542.73	12.0218	10.6936	122378	11444.1	1.19924	9.79723	8.53538	122534	14356	1.50439	18.608	17.6705	105785	5986.53	0.62734	20.4591	19.0117	182848	9617.66	1.00785	clasp-1
Y-A5c2.9 clasp-1_11d_P1_LR2	18	303.333	7	73.1945	67.1882	673756	10027.9	13.5325	11.7433	165489	14092.2	1.40529	12.4618	11.2332	143664	12789.2	1.27536	25.33	23.7792	228015	9588.84	0.956216	21.8703	20.4324	136589	6684.92	0.666632	clasp-1
Y-A5c2.9 clasp-1_11d_P1_LR2	19	214.292	7	58.4673	53.6433	441110	8223.01	11.4118	10.1133	95763	9469.04	1.15153	9.94442	8.76456	111414	12711.9	1.54589	19.4694	18.313	144144	7871.13	0.957207	17.6417	16.4525	89788.6	5457.44	0.663679	clasp-1
Y-A5c2.9 clasp-1_11d_P1_LR2	20	259.463	7	65.1496	60.6026	537980	8877.17	12.5322	11.2503	122814	10916.5	1.22972	13.7405	11.9546	142556	11924.8	1.34331	20.2689	19.6697	135505	6889.02	0.776038	18.608	17.728	137105	7733.81	0.871203	clasp-1
Y-A5c2.9 clasp-1_11d_P1_LR2	21	278.976	5	71.8162	65.9309	594354	9014.8	10.81	9.57438	132625	13852.1	1.53659	10.7856	9.46096	91071.2	9626	1.0678	24.8906	23.0115	166921	7253.81	0.804655	25.33	23.8841	203737	8530.24	0.946248	clasp-1
Y-A5c2.9 clasp-1_11d_P1_LR2	27	131.14	4	45.1447	40.5004	366304	9044.46	13.0714	11.683	98468.7	8428.37	0.931883	10.0311	8.37132	93274.6	11142.2	1.23193	12.437	11.415	126883	11115.5	1.22898	9.60524	9.03109	47677.9	5279.31	0.583706	clasp-1
Y-A5c2.9 clasp-1_11d_P1_LR2	28	161.96	8	49.0346	44.1209	324805	7361.7	10.6793	9.60479	82665.7	8606.71	1.16912	12.2875	10.7595	69828.3	6489.92	0.881578	13.132	12.1945	105279	8633.32	1.17273	12.9357	11.5621	67031.8	5797.56	0.78753	clasp-1
Y-A5c2.9 clasp-1_11d_P1_LR2	33	132.22	7	45.6063	40.8879	339651	8306.89	11.5557	9.8542	82353.3	8357.18	1.00605	8.41579	7.4315	89670.4	12066.2	1.45256	13.1978	11.9584	87308.2	7300.99	0.878909	12.437	11.6438	80319.3	6898.03	0.830399	clasp-1
Y-A5c2.9 clasp-1_11d_P1_LR2	34	347.991	6	77.7864	71.7843	629585	8770.5	12.788	11.4022	166239	14579.6	1.66235	13.68	12.4434	102906	8269.98	0.942931	26.4278	24.9392	194761	7809.43	0.89042	24.8906	22.9996	165678	7203.52	0.821335	clasp-1
Y-A5c2.9 clasp-1_11d_P1_LR2	35	134.492	6	46.04	40.9609	362746	8855.9	7.76759	6.79637	77120.4	11347.3	1.28133	9.26021	7.68307	63205.5	8226.6	0.92894	15.8802	14.2545	114507	8033.04	0.907083	13.132	12.227	107913	8825.8	0.996601	clasp-1
Y-A5c2.9 clasp-1_11d_P1_LR2	38	338.195	6	73.0073	67.6623	532384	7868.25	17.8619	16.3912	143526	8756.27	1.11286	16.1958	14.5653	178541	12258	1.55791	18.6808	17.2702	90854	5260.74	0.668603	20.2689	19.4356	119463	6146.61	0.781191	clasp-1
Y-A5c2.9 clasp-1_11d_P1_LR2	41	144.83	5	53.887	48.5654	415366	8552.7	8.07705	6.75077	64561.5	9563.58	1.11819	4.74198	3.79508	43988.2	11590.8	1.35523	19.891	18.3981	178177	9684.53	1.13234	21.177	19.6215	128639	6556.02	0.766544	clasp-1
Y-A5c2.9 clasp-1_11d_P1_LR2	42	150.152	8	47.8829	43.6124	372444	8539.88	8.86418	8.04288	90146.5	11208.2	1.31246	14.0458	12.9676	97766.6	7539.31	0.882836	16.6726	15.3753	146652	9538.16	1.1169	8.30028	7.22661	37879.3	5241.64	0.613784	clasp-1
Y-A5c2.9 clasp-1_11d_P1_LR2	44	128.428	6	51.6405	47.0979	450608	9567.47	6.45683	5.38656	72842.3	13523	1.41343	6.13263	5.19304	78151.4	15049.3	1.57296	19.16	18.1021	137931	7619.61	0.796408	19.891	18.4162	161683	8779.39	0.917629	clasp-1
Y-A5c2.9 clasp-1_11d_P1_LR2	47	132.265	5	48.4775	43.8684	478001	10896.2	7.55593	6.28965	72800.2	11574.6	1.06226	5.56923	4.45138	44298.9	9951.72	0.913317	18.6797	17.2976	158126	9141.5	0.838959	16.6726	15.8298	202776	12809.8	1.17561	clasp-1
Y-A5c2.9 clasp-1_11d_P1_LR2	48	152.292	6	53.4049	48.67	503840	10352.2	6.68165	5.42387	54208.7	9994.47	0.965446	8.83056	7.63369	98461.5	12898.3	1.24595	18.7327	17.7879	212483	11945.4	1.1539	19.16	17.8245	138687	7780.7	0.7516	clasp-1
Y-A5c2.9 clasp-1_11d_P1_LR2	50	140.635	7	55.0742	49.8248	443349	8898.16	6.67467	5.49244	82425	15007	1.68653	9.01525	7.33403	77608.8	10582	1.18924	20.7046	19.1259	157715	8246.15	0.926725	18.6797	17.8724	125600	7027.6	0.789781	clasp-1
Y-A5c2.9 clasp-1_11d_P1_LR2	52	118.693	6	49.9552	45.198	420650	9306.82	7.61295	6.21586	70022.6	11265.2	1.21042	5.96787	4.60878	64862.7	14073.7	1.51219	17.6417	16.6997	87324.8	5229.12	0.561859	18.7327	17.6737	198440	11228	1.20643	clasp-1
Y-A5c2.9 clasp-1_11d_P1_LR2	54	152.689	6	55.5499	50.109	507478	10127.5	6.84981	5.56327	76939	13829.8	1.36557	7.49984	6.25737	75934.7	12135.2	1.19825	20.4956	19.0546	132607	6959.32	0.687172	20.7046	19.2338	221997	11542	1.13968	clasp-1
Y-A5c2.9 clasp-1_11d_P1_LR2	56	127.169	5	54.5169	49.2968	405170	8218.98	6.76982	5.47485	50753.1	9270.23	1.1279	5.50465	4.55956	47736.6	10469.6	1.27383	21.7468	20.2101	182504	9030.34	1.09872	20.4956	19.0523	124176	6517.64	0.792998	clasp-1
Y-A5c2.9 clasp-1_11d_P1_LR2	59	124.503	5	53.9923	48.7072	463637	9518.86	4.79732	3.85679	59518.7	15432.2	1.62122	5.81416	4.67538	45396.2	9709.64	1.02004	21.634	19.9372	162246	8137.85	0.854918	21.7468	20.2378	196476	9708.37	1.01991	clasp-1
Y-A5c2.9 clasp-1_11d_P1_LR2	62	191.647	7	57.775	52.6222	557172	10588.1	9.44368	7.85922	102011	12979.7	1.22588	10.1894	9.08683	136111	14978.9	1.41469	18.6725	17.6242	135898	7710.87	0.728256	19.4694	18.052	183152	10145.8	0.958223	clasp-1
Y-A5c2.9 clasp-1_11d_P1_LR3	4	88.8242	6	47.6163	43.3581	273884	6316.79	4.51412	3.3457	28081.2	8393.22	1.32872	4.52505	3.21037	42214.3	13149.4	2.08165	19.4497	18.7774	113011	6018.46	0.952771	19.1274	18.0246	90577.4	5025.21	0.795532	clasp-1
Y-A5c2.9 clasp-1_11d_P1_LR3	5	184.567	7	60.6287	56.1524	446074	7943.98	8.49185	7.07479	99143	14013.6	1.76405	10.113	8.77201	71139.6	8109.84	1.02088	19.2736	18.6991	124583	6662.51	0.838687	22.7503	21.6065	151208	6998.26	0.880952	clasp-1
Y-A5c2.9 clasp-1_11d_P1_LR3	7	94.8896	4	47.4702	43.138	298772	6925.96	4.24258	3.43181	32449.4	9455.48	1.36522	6.10139	4.76321	43325.6	9095.88	1.3133	17.6765	16.2375	96082.3	5917.31	0.854366	19.4497	18.7055	126915	6784.9	0.979633	clasp-1
Y-A5c2.9 clasp-1_11d_P1_LR3	8	211.139	8	58.8091	53.6292	392096	7311.23	10.271	9.07842	74019.2	8153.31	1.11518	11.3809	10.1468	108261	10669.5	1.45933	17.8639	16.5265	111711	6759.51	0.924537	19.2933	17.8775	98104.7	5487.61	0.750572	clasp-1
Y-A5c2.9 clasp-1_11d_P1_LR3	13	111.771	4	52.6576	47.1531	347922	7378.57	2.85562	1.96471	39647	20179.6	2.73489	7.86346	6.04018	58763.5	9728.77	1.31852	20.2824	18.9574	95558.7	5040.71	0.683155	21.6561	20.1908	153953	7624.91	1.03339	clasp-1
Y-A5c2.9 clasp-1_11d_P1_LR3	15	299.798	7	70.0869	64.2902	274381	4267.85	11.7979	10.4966	50925.7	4851.64	1.13679	19.55	17.8942	103483	5783.05	1.35503	19.5661	18.3685	38883.3	2116.84	0.495997	19.1728	17.5308	81088.6	4625.49	1.0838	clasp-1
Y-A5c2.9 clasp-1_11d_P1_LR3	16	105.647	5	51.788	47.0698	337765	7175.84	4.79807	3.51631	44752.4	12727.1	1.77361	5.04896	4.03035	41420.7	10277.2	1.43219	21.6561	20.556	144249	7017.37	0.977915	20.2849	18.9671	107343	5659.43	0.788678	clasp-1
Y-A5c2.9 clasp-1_11d_P1_LR3	17	263.768	6	68.7897	63.9471	160261	2506.15	13.3714	11.7378	29146.1	2483.09	0.9908	12.2424	10.63	51988.6	4890.75	1.9515	20.4079	19.443	38190.9	1964.25	0.783773	22.768	22.1363	40935.3	1849.24	0.737881	clasp-1
Y-A5c2.9 clasp-1_11d_P1_LR3	21	242.359	5	66.0422	61.2074	141215	2307.16	9.89147	8.86175	17280.2	1949.98	0.845184	13.0939	11.477	51699.6	4504.63	1.95246	22.768	21.8953	38574.8	1761.78	0.763616	20.2888	18.9734	33660.8	1774.1	0.768956	clasp-1
Y-A5c2.9 clasp-1_11d_P1_LR3	22	93.3664	6	46.6823	41.3212	330347	7994.61	4.84242	3.73165	29697.3	7958.22	0.995448	5.95906	4.58293	46060.7	10050.5	1.25716	17.9907	16.5084	172025	10420.5	1.30343	17.8901	16.4982	82563.9	5004.42	0.625974	clasp-1
Y-A5c2.9 clasp-1_11d_P1_LR3	24	90.1457	5	46.0587	41.1898	267794	6501.46	4.99009	4.09928	35275.3	8605.24	1.32359	4.62164	3.62689	44559.8	12286	1.88972	17.8901	16.3739	66656.7	4070.91	0.626153	18.5569	17.0897	121302	7097.96	1.09175	clasp-1
Y-A5c2.9 clasp-1_11d_P1_LR3	25	291.809	7	67.9165	63.4229	344308	5428.75	20.0398	18.4476	133022	7210.79	1.32826	18.1418	16.624	102316	6154.75	1.13373	15.3678	14.7384	50367.9	3417.46	0.629511	14.3671	13.613	58601.7	4304.83	0.792969	clasp-1
Y-A5c2.9 clasp-1_11d_P1_LR3	26	237.673	5	59.7815	55.1416	306534	5559.02	13.2438	11.6878	71988.3	6159.28	1.10798	10.6495	9.69478	77375.3	7981.13	1.43571	19.1728	17.8385	95623.1	5360.49	0.964286	16.7154	15.9206	61547.1	3865.88	0.695424	clasp-1
Y-A5c2.9 clasp-1_11d_P1_LR3	27	239.805	6	63.7396	58.5609	210625	3596.68	11.5135	9.97726	33033.9	3310.92	0.920548	11.1623	9.71668	65602.4	6751.52	1.87715	20.2888	19.0663	36482.5	1913.45	0.532005	20.775	19.8007	75506.4	3813.32	1.06023	clasp-1
Y-A5c2.9 clasp-1_11d_P1_LR3	29	130.402	6	51.2857	46.2079	333658	7220.8	7.43379	6.25678	65675.4	10496.7	1.45367	5.30774	4.20069	56828	13528.3	1.87351	19.2933	17.9735	96042.3	5343.55	0.740022	19.2509	17.7769	115112	6475.37	0.896766	clasp-1
Y-A5c2.9 clasp-1_11d_P1_LR3	33	201.337	8	59.2871	54.892	322996	5884.21	12.6442	11.2376	96229	8563.14	1.45527	12.5831	11.3442	96593.5	8514.76	1.44705	16.7154	15.8715	51774	3262.07	0.554377	17.3443	16.4387	78399.9	4769.23	0.810512	clasp-1
Y-A5c2.9 clasp-1_11d_P1_LR3	34	186.229	4	57.5953	52.2262	302977	5801.24	9.27836	7.73967	54981.2	7103.82	1.22453	8.06317	6.82485	81962.7	12009.5	2.07015	20.775	19.561	91586.4	4682.09	0.807085	19.4788	18.1007	74446.4	4112.9	0.70897	clasp-1
Y-A5c2.9 clasp-1_11d_P1_LR3	35	139.265	5	47.3327	43.0656	290755	6751.44	6.52724	5.48783	64877.2	11822	1.75104	11.0103	9.51417	66293.8	6967.9	1.03206	14.3671	13.4555	51075.8	3795.91	0.562236	15.428	14.6081	108508	7427.93	1.1002	clasp-1
Y-A5c2.9 clasp-1_11d_P1_LR3	36	123.049	5	49.8991	44.3103	257430	5809.71	6.42289	5.07448	39007.3	7686.96	1.32312	6.62127	5.44709	48565.6	8915.88	1.53465	18.1056	16.6792	79429.4	4762.18	0.819694	18.7493	17.1095	90427.5	5285.22	0.909722	clasp-1
Y-A5c2.9 clasp-1_11d_P1_LR3	38	131.744	5	47.7867	43.4954	301430	6930.15	9.56858	8.18221	62381.2	7624	1.10012	7.94042	6.88463	75975.8	11035.6	1.5924	15.428	14.607	91101.5	6236.84	0.899957	14.8497	13.8216	71971.4	5207.17	0.751379	clasp-1
Y-A5c2.9 clasp-1_11d_P1_LR3	39	212.515	6	57.3813	52.5114	370081	7047.63	10.9781	9.64416	115226	11947.7	1.69528	11.9872	10.6579	90031.3	8447.39	1.19861	17.3443	16.2643	96083.7	5907.64	0.838245	17.0717	15.9451	68740.8	4311.09	0.611708	clasp-1
Y-A5c2.9 clasp-1_11d_P1_LR3	40	229.654	6	61.9432	56.1592	346742	6174.26	11.319	10.3474	69326.8	6699.94	1.08514	11.7181	9.92814	99840.6	10056.3	1.62875	19.4788	18.0558	79867.2	4423.35	0.716418	19.4273	17.8279	97707.3	5480.58	0.88765	clasp-1
Y-A5c2.9 clasp-1_11d_P1_LR3	43	140.512	6	48.5039	43.5494	342248	7858.85	9.96129	8.51705	97802.4	11483.1	1.46117	8.68788	7.17257	60615.7	8451.05	1.07535	14.8497	13.7968	94077.5	6818.79	0.867657	15.005	14.063	89752.8	6382.19	0.812103	clasp-1
Y-A5c2.9 clasp-1_11d_P1_LR3	44	173.383	6	56.289	51.9744	355770	6845.09	9.78126	8.4593	88878.1	10506.6	1.5349	7.50922	6.55791	57522.8	8771.51	1.28143	20.2849	19.2822	123275	6393.2	0.933984	18.7136	17.675	86093.7	4870.93	0.711595	clasp-1
Y-A5c2.9 clasp-1_11d_P1_LR3	45	220.472	7	60.9872	55.6128	431456	7758.2	13.1537	11.6404	91855.8	7891.09	1.01713	11.1633	9.8727	137181	13895	1.79101	19.4273	18.1116	114478	6320.7	0.814712	17.243	15.9881	87940.6	5500.38	0.708976	clasp-1
Y-A5c2.9 clasp-1_11d_P1_LR3	47	178.254	5	57.1549	52.0057	356455	6854.14	9.83978	8.59025	90614.1	10548.5	1.53899	10.7021	9.218	96271.1	10443.8	1.52372	17.0717	15.9414	72072.5	4521.09	0.659614	19.5413	18.2561	97497.1	5340.52	0.779167	clasp-1
Y-A5c2.9 clasp-1_11d_P1_LR3	49	236.572	8	61.7042	56.6397	290356	5126.37	13.6667	12.4373	91610.4	7365.78	1.43684	13.2162	11.926	56582.3	4744.46	0.9255	16.7157	15.4405	64053.1	4148.38	0.809223	18.1056	16.8359	78110.4	4639.51	0.905028	clasp-1
Y-A5c2.9 clasp-1_11d_P1_LR3	50	155.779	7	48.6777	45.0456	351582	7805.03	10.8023	9.91337	88384.2	8915.66	1.1423	16.1035	15.0147	110427	7354.6	0.942289	15.005	14.3543	121241	8446.32	1.08216	6.76693	5.76322	31530	5470.9	0.700945	clasp-1
Y-A5c2.9 clasp-1_11d_P1_LR3	54	157.24	6	53.6868	49.1931	329755	6703.28	8.71437	7.37303	80279.7	10888.3	1.62432	6.15758	5.03203	34617.8	6879.49	1.02629	19.5413	18.6116	131589	7070.27	1.05475	19.2736	18.1764	83268.5	4581.13	0.683416	clasp-1
Y-A5c2.9 clasp-1_11d_P1_LR3	55	92.2369	4	44.568	39.3091	241620	6146.66	3.59138	2.71511	15727	5792.4	0.942365	5.74289	4.54477	38429.9	8455.85	1.37568	17.243	15.8384	74421.6	4698.81	0.764449	17.9907	16.2108	113041	6973.19	1.13447	clasp-1
Y-A5c2.9 clasp-1_11d_P1_LR3	57	203.249	6	55.9626	51.73	434408	8397.59	9.91708	8.80836	82209.5	9333.12	1.1114	11.279	9.86946	113150	11464.7	1.36523	18.695	17.8005	130747	7345.13	0.874671	16.0715	15.2517	108301	7100.91	0.845589	clasp-1
Y-A5c2.9 clasp-1_11d_P1_LR3	58	176.706	8	54.3021	49.4917	369061	7457.03	7.87181	7.05913	50640.2	7173.72	0.962007	6.64626	5.66164	70386.8	12432.2	1.66718	19.2509	17.5586	117868	6712.84	0.900203	20.5331	19.2124	130166	6775.13	0.908556	clasp-1
Y-A5c2.9 clasp-1_11d_P1_LR3	59	114.031	6	49.4794	44.6168	296127	6637.12	6.53836	5.53094	47504	8588.78	1.29405	6.32787	5.17685	54121	10454.4	1.57514	18.7493	17.1882	103645	6030.01	0.908528	17.8639	16.7208	90857.1	5433.78	0.818695	clasp-1
Y-A5c2.9 clasp-1_11d_P1_LR3	60	205.65	8	62.045	56.806	468306	8243.95	10.3014	9.14555	88854.9	9715.64	1.17852	8.71085	7.13959	51238.3	7176.65	0.870535	22.7503	21.7264	222909	10259.8	1.24453	20.2824	18.7945	105304	5602.92	0.67964	clasp-1
Y-A5c2.9 clasp-1_11d_P1_LR3	61	96.515	6	47.1663	42.5465	267919	6297.09	6.85296	5.59536	38962.6	6963.38	1.10581	4.07997	3.14538	28172.1	8956.65	1.42235	18.5569	17.2403	134446	7798.36	1.23841	17.6765	16.5655	66338.8	4004.64	0.63595	clasp-1
Y-A5c2.9 clasp-1_11d_P1_LR3	65	176.091	7	54.6753	50.0875	327172	6532.02	7.86298	6.71875	68930.4	10259.4	1.57063	9.92468	8.54482	80665.6	9440.29	1.44523	18.7136	17.544	82529.7	4704.16	0.720168	18.174	17.2799	95046.7	5500.42	0.84207	clasp-1
Y-A5c2.9 clasp-1_11d_P1_LR3	72	162.865	7	52.1435	48.0041	288132	6002.23	9.28731	8.34971	49535.7	5932.63	0.988403	10.7718	9.63588	69282.6	7190.07	1.1979	16.0715	15.2542	95166.8	6238.73	1.0394	16.0129	14.7644	74146.8	5022.02	0.836692	clasp-1
Y-A5c2.9_12d_P2_LR3	7	111.815	6	43.326	38.617	690788	17888.2	8.86884	7.58342	164098	21639	1.20968	10.6373	8.78565	155865	17740.9	0.991765	13.3378	12.301	237451	19303.4	1.07911	10.482	9.94692	133374	13408.6	0.749577	WT
Y-A5c2.9_12d_P2_LR3	10	98.4573	5	38.2261	34.0952	445056	13053.3	3.99057	3.48684	46490.5	13333.1	1.02144	6.08235	4.96417	64018.1	12896	0.98795	11.1644	10.2848	160525	15608	1.19571	16.9888	15.3594	174022	11330	0.86798	WT
Y-A5c2.9_12d_P2_LR3	11	124.229	6	44.5366	39.5732	800284	20222.9	10.104	8.414	178028	21158.5	1.04627	9.23396	7.8714	169098	21482.6	1.06229	12.5643	11.6485	279358	23982.3	1.1859	12.6344	11.6393	173800	14932.2	0.73838	WT
Y-A5c2.9_12d_P2_LR3	15	295.32	7	67.2286	62.4497	1.02998e+06	16492.9	18.3141	17.0546	332497	19496	1.18208	19.9505	18.2049	302642	16624.2	1.00796	13.7735	12.9075	105866	8201.9	0.497298	15.1905	14.2827	288974	20232.4	1.22673	WT
Y-A5c2.9_12d_P2_LR3	18	215.869	5	57.622	52.6896	792614	15043.1	15.3722	13.8693	169906	12250.5	0.814362	11.4605	10.236	208757	20394.4	1.35573	15.2061	14.2471	161531	11337.8	0.75369	15.5832	14.3372	252420	17605.9	1.17037	WT
Y-A5c2.9_12d_P2_LR3	24	189.975	7	52.268	47.3277	762183	16104.4	13.1672	11.7741	220600	18736	1.16341	11.3606	10.1161	226996	22439.1	1.39335	15.7461	14.3655	199391	13879.9	0.861871	11.9941	11.072	115196	10404.3	0.646051	WT
Y-A5c2.9_12d_P2_LR3	29	146.741	7	49.6739	44.7816	600939	13419.3	9.35217	8.33837	164932	19779.9	1.47398	10.6349	8.61092	124433	14450.6	1.07685	14.1977	13.7128	131679	9602.63	0.715582	15.4891	14.1195	179895	12740.9	0.949442	WT
Y-A5c2.9_12d_P2_LR3	30	217.503	7	57.9358	52.9944	1020136	19249.9	9.75354	8.51922	217620	25544.6	1.327	11.2825	9.72363	224832	23122.2	1.20116	17.7439	16.7718	311991	18602.1	0.966349	19.1558	17.9797	265693	14777.4	0.767659	WT
Y-A5c2.9_12d_P2_LR3	33	118.4	6	42.2771	37.7787	633298	16763.4	9.37407	8.17959	139260	17025.3	1.01563	11.1665	9.61362	183406	19077.7	1.13806	10.6001	9.85375	184921	18766.6	1.1195	11.1365	10.1317	125711	12407.7	0.740166	WT
Y-A5c2.9_12d_P2_LR3	34	111.946	6	41.6834	37.2343	565682	15192.5	9.33958	8.13865	144690	17778.2	1.1702	10.0429	8.61622	144304	16748	1.10238	11.1365	10.185	113311	11125.3	0.732288	11.1644	10.2944	163376	15870.4	1.04462	WT
Y-A5c2.9_12d_P2_LR3	40	108.492	6	41.7511	37.0882	563613	15196.5	8.01936	6.83118	131148	19198.4	1.26334	8.88554	7.81909	137432	17576.5	1.15661	13.5258	12.1007	149643	12366.5	0.81377	11.3204	10.3373	145390	14064.6	0.925513	WT
Y-A5c2.9_12d_P2_LR3	43	261.409	5	62.5357	57.665	983945	17063.1	8.67823	7.8269	141997	18142.2	1.06324	16.7018	15.2196	284110	18667.4	1.09402	19.1746	17.6758	287881	16286.7	0.954498	17.981	16.9427	269957	15933.5	0.933799	WT
Y-A5c2.9_12d_P2_LR3	44	92.928	7	37.4822	33.3981	447332	13393.9	8.92776	7.59304	99432.1	13095.2	0.977694	8.60287	7.31371	98885.1	13520.5	1.00945	11.3204	10.3048	148793	14439.2	1.07804	8.63113	8.18656	100222	12242.2	0.914012	WT
Y-A5c2.9_12d_P2_LR3	45	160.748	6	48.6973	43.8057	522637	11930.8	12.1294	10.6833	170222	15933.4	1.33549	14.8118	13.106	163069	12442.3	1.04287	11.9941	11.0738	108044	9756.72	0.817776	9.76203	8.94255	81302.1	9091.6	0.762028	WT
Y-A5c2.9_12d_P2_LR3	51	132.907	5	46.665	42.0663	630216	14981.5	9.96511	8.53714	146197	17124.8	1.14306	8.25761	7.24678	103971	14347.2	0.957662	15.4891	14.2354	247973	17419.5	1.16273	12.9532	12.047	132075	10963.3	0.731791	WT
Y-A5c2.9_12d_P2_LR3	53	247.115	5	60.8008	55.9127	1193856	21352.2	15.9351	14.1137	308408	21851.7	1.0234	13.1062	11.9326	281903	23624.6	1.10643	15.1905	14.4396	318677	22069.7	1.0336	16.569	15.4268	284868	18465.8	0.864821	WT
Y-A5c2.9_12d_P2_LR3	55	96.8241	5	40.7978	36.4503	562501	15432	6.58319	5.205	73850	14188.3	0.919408	8.13809	6.56404	112737	17174.9	1.11294	12.9532	12.0022	139609	11632	0.753757	13.1233	12.6791	236305	18637.4	1.20771	WT
Y-A5c2.9_12d_P2_LR3	56	182.376	6	53.6265	48.7129	797811	16377.8	12.505	11.022	189853	17224.9	1.05172	13.642	12.0765	199992	16560.4	1.01115	13.8361	12.9403	177520	13718.4	0.837621	13.6434	12.6741	230446	18182.4	1.11019	WT
Y-A5c2.9_12d_P2_LR3	58	128.92	7	43.3393	38.923	687310	17658.2	10.4418	9.20978	202478	21985.2	1.24504	12.6995	10.9874	193350	17597.4	0.996556	9.59796	8.93274	139958	15668	0.887292	10.6001	9.79303	151523	15472.5	0.876224	WT
Y-A5c2.9_12d_P2_LR3	62	223.864	6	61.0102	56.3487	1.09577e+06	19446.2	13.6176	11.8142	317109	26841.4	1.38029	12.5912	11.3149	251676	22242.9	1.14382	17.0575	16.231	272169	16768.5	0.862301	17.7439	16.9886	254813	14999.1	0.771311	WT
Y-A5c2.9_12d_P2_LR3	63	107.171	5	40.3923	36.0039	541489	15039.7	8.97457	7.91604	94057.5	11881.9	0.790033	7.2025	6.26288	103913	16591.9	1.1032	13.467	11.9497	178712	14955.3	0.994388	10.7483	9.8753	164807	16688.8	1.10965	WT
Y-A5c2.9_12d_P2_LR3	65	170.84	6	52.5006	47.7735	869008	18190.2	15.6733	14.3186	272372	19022.3	1.04574	16.2026	15.0173	272471	18143.8	0.997452	10.482	9.42468	197911	20999.2	1.15443	10.1427	9.01295	126254	14008.1	0.770091	WT
Y-A5c2.9_12d_P2_LR3	66	226.903	7	61.6132	56.8178	977983	17212.6	11.829	10.1135	238341	23566.7	1.36915	15.8694	14.1844	263567	18581.5	1.07953	16.569	15.9392	227648	14282.3	0.829757	17.3458	16.5808	248428	14982.9	0.870459	WT
Y-A5c2.9_12d_P2_LR3	71	189.699	6	53.8755	48.998	900175	18371.7	11.6026	10.0002	158084	15808.1	0.860461	12.8536	11.5183	247693	21504.4	1.17052	15.5832	14.5921	300857	20617.8	1.12226	13.8361	12.8874	193541	15017.8	0.817445	WT
Y-A5c2.9_12d_P2_LR3	72	190.541	7	53.4115	48.1644	871047	18084.9	15.715	14.4697	254109	17561.5	0.971062	14.4628	12.9782	287221	22130.9	1.22373	13.6434	12.4447	239264	19226.2	1.06311	9.59027	8.27184	90453.5	10935.1	0.604655	WT
Y-A5c2.9_12d_P2_LR3	73	238.676	6	61.011	55.7927	1067270	19129.2	12.7444	11.0131	264581	24024.3	1.25589	13.2282	11.6404	257838	22150.3	1.15793	17.981	16.9883	274641	16166.5	0.84512	17.0575	16.1509	270210	16730.3	0.874596	WT
Y-A5c2.9_12d_P2_LR3	75	217.606	6	58.1239	53.3786	977300	18308.8	7.52767	6.51935	164175	25182.7	1.37544	13.2059	11.7696	256969	21833.2	1.19249	17.3458	16.635	308707	18557.7	1.01359	20.0445	18.4546	247450	13408.5	0.732353	WT
Y-A5c2.9_12d_P2_LR3	76	135.745	6	45.5145	40.8923	688844	16845.3	8.80687	7.5273	173390	23034.9	1.36743	10.6272	9.09548	192310	21143.5	1.25516	12.7426	11.7575	145453	12371.1	0.734393	13.3378	12.512	177690	14201.6	0.843057	WT
Y-A5c2.9_12d_P2_LR3	77	88.9579	5	37.2085	32.8473	524268	15960.8	7.22801	6.23221	112225	18007.3	1.12822	8.45507	7.05847	111315	15770.4	0.988073	10.7483	9.81422	190671	19428	1.21724	10.7771	9.74236	110057	11296.7	0.707782	WT
Y-A5c2.9_12d_P2_LR3	78	125.953	5	43.0749	38.1441	639622	16768.6	8.64838	7.50732	157066	20921.7	1.24768	6.09857	5.10413	143512	28116.8	1.67676	15.7637	14.0977	164730	11684.9	0.696834	12.5643	11.435	174314	15243.9	0.909076	WT
Y-A5c2.9 erh3-3_12d_P1_LR2	1	167.875	6	60.1822	55.1282	869136	15765.7	8.65182	7.47695	142594	19071.1	1.20966	5.62498	4.55252	76151.6	16727.4	1.06099	22.6543	21.29	381563	17922.2	1.13678	23.2511	21.8087	268827	12326.6	0.78186	erh3-3
Y-A5c2.9 erh3-3_12d_P1_LR2	4	257.48	6	69.0292	63.7148	942493	14792.4	13.4405	11.868	151917	12800.6	0.865349	6.31755	5.43704	99659.3	18329.7	1.23913	24.7567	23.0354	370912	16101.8	1.08852	24.5144	23.3743	320004	13690.4	0.925505	erh3-3
Y-A5c2.9 erh3-3_12d_P1_LR2	5	304.249	9	69.2576	64.7769	765475	11817.1	19.3146	18.094	151550	8375.71	0.708779	8.70869	7.40409	117900	15923.6	1.34751	19.8911	18.9494	238233	12572.1	1.06389	21.3432	20.3294	257792	12680.7	1.07308	erh3-3
Y-A5c2.9 erh3-3_12d_P1_LR2	7	132.094	6	52.2143	47.4106	582483	12285.9	8.66378	7.06273	96268.5	13630.5	1.10944	6.70117	5.44905	58521.8	10739.8	0.874155	18.2884	17.3798	182535	10502.7	0.854856	18.561	17.519	245158	13993.8	1.13901	erh3-3
Y-A5c2.9 erh3-3_12d_P1_LR2	14	235.766	6	59.2159	54.8442	883728	16113.4	15.2413	14.3302	346766	24198.3	1.50174	12.2907	11.1624	163072	14609	0.906637	11.0294	10.1984	140250	13752.2	0.853459	20.6545	19.1532	233640	12198.5	0.75704	erh3-3
Y-A5c2.9 erh3-3_12d_P1_LR2	15	181.643	6	52.5701	47.8927	783559	16360.7	17.9841	16.3877	212645	12975.9	0.793114	15.2413	13.9322	345351	24788	1.51509	12.2217	10.9744	167564	15268.6	0.93325	7.12295	6.59845	57998.9	8789.78	0.537249	erh3-3
Y-A5c2.9 erh3-3_12d_P1_LR2	17	92.8171	6	38.8237	34.7721	414074	11908.2	3.90516	3.00178	30603.5	10195.1	0.856142	7.99331	6.88286	93054.5	13519.7	1.13533	15.3955	14.1659	120573	8511.48	0.714758	11.5298	10.7216	169843	15841.2	1.33028	erh3-3
Y-A5c2.9 erh3-3_12d_P1_LR2	19	273.722	6	71.226	65.9177	916057	13897	11.6886	10.3079	139013	13486.1	0.970435	11.0495	9.6338	142347	14775.8	1.06323	23.7313	22.5747	314327	13923.9	1.00193	24.7567	23.4013	320370	13690.3	0.985125	erh3-3
Y-A5c2.9 erh3-3_12d_P1_LR2	22	93.1116	5	38.1005	34.2105	463846	13558.6	9.27364	7.85872	61400.3	7813.02	0.576241	5.57142	4.69202	69699	14854.8	1.0956	11.5298	10.7594	220486	20492.4	1.5114	11.7256	10.9004	112261	10298.8	0.759579	erh3-3
Y-A5c2.9 erh3-3_12d_P1_LR2	26	243.729	6	68.3876	62.9609	966370	15348.7	7.5398	6.33493	80907.2	12771.6	0.832094	10.7831	9.49702	112640	11860.5	0.772737	24.5144	23.0973	322400	13958.3	0.909413	25.5503	24.0316	450423	18742.9	1.22114	erh3-3
Y-A5c2.9 erh3-3_12d_P1_LR2	28	158.27	6	55.2555	49.9159	586777	11755.3	8.70334	7.31749	82821.9	11318.3	0.962829	9.60934	8.24312	58693	7120.24	0.605704	17.5305	16.7199	167724	10031.4	0.853351	19.4123	17.6354	277538	15737.6	1.33876	erh3-3
Y-A5c2.9 erh3-3_12d_P1_LR2	31	239.328	5	67.7057	61.8811	862149	13932.4	7.67386	6.54679	95857.1	14641.8	1.05092	10.9844	9.75798	113892	11671.7	0.837739	25.5503	24.0008	363987	15165.6	1.08852	23.4971	21.5755	288413	13367.6	0.959466	erh3-3
Y-A5c2.9 erh3-3_12d_P1_LR2	35	296.581	5	74.2916	68.5584	615638	8979.76	15.5483	13.8352	121237	8762.93	0.975853	10.5354	9.04103	70132.3	7757.11	0.863845	23.8871	22.5754	133104	5895.98	0.656585	24.3208	23.1067	291164	12600.8	1.40325	erh3-3
Y-A5c2.9 erh3-3_12d_P1_LR2	36	432.7	6	81.8253	76.4841	719867	9411.99	16.5575	15.3636	119445	7774.55	0.826026	14.7857	13.6067	116140	8535.55	0.906881	25.7614	24.4697	229746	9389	0.997557	24.7207	23.0441	254536	11045.6	1.17357	erh3-3
Y-A5c2.9 erh3-3_12d_P1_LR2	37	124.406	5	51.1129	45.5022	555547	12209.2	8.28166	6.90447	51115.4	7403.23	0.606363	5.80178	4.5793	39501.6	8626.12	0.706524	19.4123	17.9769	307436	17101.7	1.40072	17.6172	16.0415	157494	9817.91	0.804138	erh3-3
Y-A5c2.9 erh3-3_12d_P1_LR2	38	288.517	6	67.2163	62.5766	541031	8645.9	15.7412	14.407	87279	6058.08	0.700688	14.3498	12.4042	130495	10520.2	1.21678	17.7836	17.2271	102078	5925.43	0.685346	19.3417	18.5382	221179	11931	1.37996	erh3-3
Y-A5c2.9 erh3-3_12d_P1_LR2	39	277.177	6	71.084	66.0529	735122	11129.3	13.8673	12.5324	143969	11487.8	1.03221	10.3446	9.09734	93967	10329.1	0.928096	24.3208	23.2013	269602	11620.1	1.0441	22.5513	21.2218	227584	10724.1	0.963588	erh3-3
Y-A5c2.9 erh3-3_12d_P1_LR2	40	106.141	6	40.4497	36.5724	513603	14043.5	7.84907	6.86748	63356.7	9225.61	0.656932	6.51927	5.27398	89065.7	16887.8	1.20253	13.6373	12.5609	148031	11785.1	0.839184	12.4441	11.87	213150	17957	1.27867	erh3-3
Y-A5c2.9 erh3-3_12d_P1_LR2	43	319.677	5	76.4626	71.3052	821568	11521.9	12.7809	11.0446	89087.4	8066.15	0.700074	13.9313	12.7214	145165	11411.1	0.990387	24.7207	23.6877	218512	9224.7	0.800626	25.0297	23.8515	368804	15462.5	1.34201	erh3-3
Y-A5c2.9 erh3-3_12d_P1_LR2	44	277.717	6	69.3612	64.3001	848913	13202.4	7.03714	6.18669	79687.3	12880.4	0.975617	14.4087	12.8698	184971	14372.5	1.08863	22.5513	21.3197	227269	10660	0.807435	25.364	23.9239	356986	14921.7	1.13023	erh3-3
Y-A5c2.9 erh3-3_12d_P1_LR2	46	238.44	6	62.7536	58.3424	629380	10787.7	11.3301	9.74034	95649.5	9819.93	0.910291	14.7137	13.2704	171788	12945.2	1.2	19.3417	18.5063	199711	10791.5	1.00035	17.3681	16.8254	162231	9642.03	0.893799	erh3-3
Y-A5c2.9 erh3-3_12d_P1_LR2	47	213.796	6	64.4974	60.0082	831299	13853.1	10.8826	9.48909	90762.9	9564.97	0.690457	4.70175	4.05177	69198.2	17078.5	1.23283	25.0297	23.5899	368713	15630.1	1.12828	23.8834	22.8774	302625	13228.1	0.954885	erh3-3
Y-A5c2.9 erh3-3_12d_P1_LR2	50	279.546	6	70.2999	65.5495	845773	12902.8	11.7233	10.2014	137404	13469.1	1.04389	12.7041	11.7252	146844	12523.8	0.970621	25.364	24.1427	312937	12962	1.00458	20.5086	19.4801	248588	12761.1	0.989018	erh3-3
Y-A5c2.9 erh3-3_12d_P1_LR2	53	275.903	5	71.7026	66.462	1.1109e+06	16714.8	9.46538	8.24712	87796.3	10645.7	0.636902	12.8698	11.1732	197992	17720.2	1.06015	23.8834	22.6735	305924	13492.6	0.807223	25.4841	24.3681	519186	21306	1.27468	erh3-3
Y-A5c2.9 erh3-3_12d_P1_LR2	54	321.71	6	69.362	65.5524	661319	10088.4	15.8204	14.8935	134816	9052.04	0.897271	16.2824	14.4479	128000	8859.42	0.878178	17.3681	16.9816	185819	10942.4	1.08465	19.8911	19.2294	212684	11060.4	1.09634	erh3-3
Y-A5c2.9 erh3-3_12d_P1_LR2	55	166.387	6	58.497	53.9965	781341	14470.2	7.98979	6.77719	107762	15900.6	1.09885	7.34435	6.22994	87682.6	14074.4	0.972645	20.5086	19.6564	239183	12168.2	0.840914	22.6543	21.333	346714	16252.5	1.12317	erh3-3
Y-A5c2.9 erh3-3_12d_P1_LR2	57	232.135	6	66.0374	61.2909	960753	15675.3	7.93938	6.51089	92330.7	14181	0.904669	8.88258	7.74017	122829	15869	1.01236	25.4841	24.587	428080	17410.8	1.11072	23.7313	22.4528	317514	14141.4	0.902145	erh3-3
Y-A5c2.9 erh3-3_12d_P1_LR2	61	146.63	5	52.2378	47.4583	489957	10323.9	7.49126	6.23104	50548.5	8112.37	0.785783	9.25352	8.18938	65182.1	7959.34	0.77096	17.6172	16.2778	172158	10576.2	1.02444	17.8758	16.7601	202068	12056.5	1.16782	erh3-3
Y-A5c2.9 erh3-3_12d_P1_LR2	63	104.027	7	40.6704	36.4233	353912	9716.64	10.5281	8.83519	59054.8	6684.04	0.687897	9.56419	8.61248	108681	12619.1	1.29871	12.4441	11.4638	141257	12322	1.26813	8.13408	7.51186	44919.1	5979.76	0.615414	erh3-3
Y-A5c2.9 erh3-3_12d_P1_LR2	64	152.103	5	61.9374	56.5444	739138	13071.8	7.23629	6.07272	83219.9	13703.9	1.04835	5.80453	4.70096	38683.4	8228.83	0.629509	23.4971	21.8763	237121	10839.2	0.829201	25.3995	23.8944	380114	15908.1	1.21697	erh3-3
Y-A5c2.9 erh3-3_12d_P1_LR2	65	126.94	4	47.9781	43.0526	507585	11789.9	6.2056	5.06113	63200.9	12487.5	1.05917	5.68096	4.83242	45857	9489.45	0.804882	18.561	17.0709	251751	14747.4	1.25085	17.5305	16.0882	146776	9123.21	0.773818	erh3-3
Y-A5c2.9 erh3-3_12d_P1_LR2	69	140.124	4	61.1016	55.975	764974	13666.3	4.68226	3.72304	49647.9	13335.3	0.975777	6.28772	4.91205	48477.7	9869.14	0.722149	25.3995	23.8224	377057	15827.8	1.15816	24.7321	23.5175	289791	12322.4	0.901657	erh3-3
Y-A5c2.9 erh3-3_12d_P1_LR2	71	140.77	9	48.9732	44.0107	462914	10518.2	4.63907	3.56697	36414.4	10208.8	0.970579	6.9469	5.78377	54389.3	9403.79	0.894046	17.8758	16.6664	211435	12686.3	1.20613	19.5114	17.9935	160676	8929.64	0.848968	erh3-3
Y-A5c2.9 erh3-3_12d_P1_LR2	72	137.939	6	57.9323	52.7533	768167	14561.5	1.43333	0.744342	12459.7	16739.2	1.14955	5.66152	4.63968	55110.7	11878.1	0.815721	24.7321	23.2788	420962	18083.5	1.24187	26.1054	24.0905	279635	11607.7	0.797149	erh3-3
Y-A5c2.9 spr3_12d_P2_LR1	3	209.719	5	59.3516	54.6475	827241	15137.8	9.81035	8.54049	53190.5	6228.04	0.411424	10.0902	8.76411	65907.6	7520.17	0.496782	20.5709	19.5453	440855	22555.6	1.49002	18.8801	17.7976	267288	15018.2	0.992102	spr3
Y-A5c2.9 spr3_12d_P2_LR1	6	118.897	5	48.7642	44.6924	709095	15866.1	6.56255	5.24968	47357.4	9021.01	0.56857	5.42542	4.38887	44254.5	10083.3	0.635526	18.0822	17.3045	375463	21697.4	1.36753	18.694	17.7493	242020	13635.5	0.859407	spr3
Y-A5c2.9 spr3_12d_P2_LR1	8	220.315	7	62.684	57.7893	716230	12393.8	12.2264	10.5218	68353.4	6496.35	0.52416	11.1927	9.44527	79965.9	8466.24	0.683101	18.694	18.2107	244651	13434.5	1.08396	20.5709	19.6115	323260	16483.2	1.32995	spr3
Y-A5c2.9 spr3_12d_P2_LR1	10	158.016	5	55.2555	50.27	617838	12290.4	5.51337	4.25369	39303.5	9239.86	0.751795	10.8191	9.41057	97123.4	10320.7	0.839734	19.6673	18.5138	200907	10851.7	0.882945	19.2557	18.0919	280504	15504.4	1.2615	spr3
Y-A5c2.9 spr3_12d_P2_LR1	11	350.196	8	72.3026	67.5661	811625	12012.3	17.3398	15.9442	164505	10317.6	0.858919	15.0152	13.4926	159138	11794.5	0.981871	20.2804	19.3362	244408	12639.9	1.05225	19.6673	18.7932	243573	12960.7	1.07895	spr3
Y-A5c2.9 spr3_12d_P2_LR1	13	133.635	7	50.7574	46.0297	682864	14835.3	7.23322	6.23541	83955	13464.2	0.907582	9.08218	7.90994	100307	12681.2	0.854799	16.0813	14.5859	181516	12444.6	0.838853	18.3607	17.2985	317086	18330.3	1.23559	spr3
Y-A5c2.9 spr3_12d_P2_LR1	14	140.316	4	53.5567	48.0348	681288	14183.2	5.92283	5.08767	70540.2	13864.9	0.977558	5.84362	4.74878	50631.5	10662	0.751733	21.8464	19.7353	342340	17346.6	1.22304	19.9439	18.463	217776	11795.3	0.831635	spr3
Y-A5c2.9 spr3_12d_P2_LR1	22	235.575	6	60.3452	54.3593	793181	14591.4	13.1413	11.4507	128152	11191.5	0.766993	13.5917	12.2312	148465	12138.2	0.83187	17.5309	16.0954	308004	19136.2	1.31146	16.0813	14.5819	208560	14302.7	0.980209	spr3
Y-A5c2.9 spr3_12d_P2_LR1	23	116.162	4	47.6805	43.33	725227	16737.3	6.62554	5.44982	54927.2	10078.7	0.602172	6.16774	4.69333	47181.1	10052.8	0.600623	16.805	15.9933	203508	12724.6	0.760254	18.0822	17.1936	419611	24405.1	1.45813	spr3
Y-A5c2.9 spr3_12d_P2_LR1	24	217.94	6	59.9433	55.374	623331	11256.7	13.5351	12.3441	103696	8400.43	0.746257	12.74	11.2517	81720.2	7262.93	0.645207	16.8633	16.0209	184426	11511.6	1.02264	16.805	15.7573	253489	16087.1	1.42911	spr3
Y-A5c2.9 spr3_12d_P2_LR1	25	259.406	6	63.68	58.1586	708732	12186.2	15.0002	13.6166	161855	11886.6	0.975412	14.3089	12.8287	130233	10151.7	0.833048	16.84	15.7385	190508	12104.6	0.993302	17.5309	15.9747	226136	14155.9	1.16163	spr3
Y-A5c2.9 spr3_12d_P2_LR1	27	141.896	7	51.7498	46.4031	607789	13098	7.59312	6.30183	53267.4	8452.69	0.645341	7.45609	6.0392	72159.5	11948.5	0.912239	19.2557	17.7837	303188	17048.6	1.30162	17.4449	16.2784	179174	11006.9	0.840345	spr3
Y-A5c2.9 spr3_12d_P2_LR1	28	398.034	6	76.4065	70.4609	852880	12104.3	15.683	14.084	176316	12518.9	1.03425	17.2112	15.5412	136002	8751.02	0.722968	22.8969	21.3273	293318	13753.2	1.13622	20.6154	19.5084	247244	12673.7	1.04704	spr3
Y-A5c2.9 spr3_12d_P2_LR1	29	188.687	6	61.7189	56.0505	774803	13823.3	9.47506	7.84911	107568	13704.5	0.991402	9.78202	8.6163	97945.2	11367.4	0.822339	20.6154	19.349	204004	10543.4	0.762726	21.8464	20.2361	365286	18051.2	1.30585	spr3
Y-A5c2.9 spr3_12d_P2_LR1	32	146.921	6	50.452	46.183	600064	12993.2	8.7199	7.4226	62583.9	8431.53	0.64892	8.24988	7.0913	90734	12795.1	0.984756	17.4449	16.397	229660	14006.2	1.07797	16.0373	15.2721	217086	14214.5	1.094	spr3
Y-A5c2.9 spr3_12d_P2_LR1	34	400.179	6	77.5575	72.8839	770735	10574.8	19.7646	18.0475	153403	8499.97	0.803792	19.7011	18.2059	180141	9894.63	0.935677	17.8114	17.0595	209218	12264	1.15974	20.2804	19.571	227973	11648.5	1.10153	spr3
Y-A5c2.9 spr3_12d_P2_LR1	44	124.415	6	49.2819	44.6877	756685	16932.7	4.92622	3.92657	71996.6	18335.8	1.08286	8.06034	6.68386	80925.9	12107.7	0.715044	17.6786	16.7796	243218	14494.9	0.856026	18.6167	17.2977	360545	20843.5	1.23096	spr3
Y-A5c2.9 spr3_12d_P2_LR1	48	154.87	7	55.843	52.1225	674335	12937.5	3.83644	2.80341	37474.6	13367.5	1.03324	8.86218	8.06236	88634.9	10993.7	0.849752	23.5146	22.5362	371105	16467.1	1.27282	19.6299	18.7205	177120	9461.29	0.731307	spr3
Y-A5c2.9 spr3_12d_P2_LR1	49	106.25	4	47.5716	42.7301	728097	17039.5	5.75577	4.48029	63529.7	14179.8	0.832176	5.7765	4.60679	62456.5	13557.5	0.795653	18.3607	17.1716	360347	20985.1	1.23156	17.6786	16.4714	241764	14677.8	0.861401	spr3
Y-A5c2.9 spr3_12d_P2_LR1	51	264.873	7	64.3699	60.2321	706168	11724.1	10.8103	9.33973	70953.9	7597	0.647981	4.69199	3.88314	43737	11263.3	0.960697	21.6397	20.789	321129	15447.1	1.31755	27.2279	26.2203	270348	10310.6	0.87944	spr3
Y-A5c2.9 spr3_12d_P2_LR1	52	171.551	5	60.4663	55.2417	795033	14391.9	7.11409	5.93137	68042.8	11471.7	0.797093	7.94142	6.48153	76740	11839.8	0.822671	22.0121	20.7053	267050	12897.7	0.896175	23.3987	22.1235	383200	17320.9	1.20352	spr3
Y-A5c2.9 spr3_12d_P2_LR1	56	174.147	5	61.0983	55.4134	839056	15141.8	9.91988	8.12158	133509	16438.8	1.08566	6.5503	5.67299	127110	22406.2	1.47976	22.616	21.1876	304554	14374.2	0.949306	22.0121	20.4312	273883	13405.1	0.885309	spr3
Y-A5c2.9 spr3_12d_P2_LR1	59	204.324	6	61.4613	56.2941	673361	11961.5	11.5172	9.78911	76301.1	7794.49	0.651633	9.42432	8.12038	95010.5	11700.3	0.978161	18.8801	17.9424	234179	13051.7	1.09115	21.6397	20.4422	267870	13103.8	1.0955	spr3
Y-A5c2.9 spr3_12d_P2_LR1	60	152.283	7	49.0205	44.2414	520861	11773.2	6.65005	5.61924	64356.4	11452.9	0.972795	10.0662	8.83763	91937.5	10403	0.883617	16.0373	14.9177	213244	14294.7	1.21418	16.2669	14.8669	151323	10178.6	0.864557	spr3
Y-A5c2.9 spr3_12d_P2_LR1	61	136.559	6	53.6822	48.5065	621002	12802.5	7.97626	7.21658	95420.3	13222.4	1.0328	6.4509	4.75832	50998	10717.6	0.837156	16.639	15.6962	164388	10473.1	0.818055	22.616	20.8354	310196	14887.9	1.1629	spr3
Y-A5c2.9 spr3_12d_P2_LR1	62	139.775	6	55.4814	49.9097	571524	11451.2	5.41214	4.11196	35204.5	8561.49	0.747652	8.7998	7.32902	81869.3	11170.6	0.975497	21.3801	19.8097	249981	12619.1	1.10199	19.8894	18.659	204469	10958.2	0.956951	spr3
Y-A5c2.9 spr3_12d_P2_LR1	65	119.388	5	47.7099	43.355	778028	17945.5	5.88379	4.72614	83922.3	17757	0.989496	6.5704	5.42132	88649.9	16352.1	0.911206	18.6167	17.6911	392785	22202.4	1.23721	16.639	15.5164	212671	13706.2	0.763767	spr3
Y-A5c2.9 spr3_12d_P2_LR1	66	165.928	7	59.6106	54.0705	724186	13393.4	10.246	8.90076	97293.6	10930.9	0.816146	9.00966	7.66063	103898	13562.6	1.01264	18.9749	17.4748	247371	14155.9	1.05693	21.3801	20.0343	275623	13757.6	1.02719	spr3
Y-A5c2.9 spr3_12d_P2_LR1	67	278.229	8	66.7758	61.5013	896379	14575	12.8327	11.6294	152278	13094.3	0.898409	15.0243	13.3813	151599	11329.2	0.777306	19.9439	18.4018	347621	18890.6	1.2961	18.9749	18.0888	244880	13537.7	0.92883	spr3
Y-A5c2.9 spr3_12d_P2_LR1	69	496.382	7	87.4061	80.9878	846763	10455.4	20.7798	18.9961	180896	9522.81	0.910799	20.2805	18.6102	120527	6476.4	0.619429	23.4488	22.1045	273397	12368.4	1.18296	22.8969	21.277	271943	12781.1	1.22243	spr3
Y-A5c2.9 spr3_12d_P2_LR1	70	229.107	5	61.0834	55.5897	622186	11192.5	12.5777	11.2787	120054	10644.3	0.951026	11.9996	10.5808	99953.2	9446.66	0.844019	19.6661	18.165	216346	11910	1.06411	16.84	15.5652	185833	11939	1.0667	spr3
Y-A5c2.9 clasp-1_11d_P1_LR1	4	302.292	6	69.04	63.33	341361	5390.37	14.74	13.56	99720.5	7353.64	1.36422	19.09	17.24	99645.6	5778.6	1.07202	20.25	18.22	59334.8	3256.46	0.604125	14.98	14.3	82660.3	5779.35	1.07216	clasp-1
Y-A5c2.9 clasp-1_11d_P1_LR1	6	130.328	6	49.87	45.35	358974	7914.79	8.35	6.95	67344.4	9691.74	1.22451	6.33	5.44	56716.1	10425.2	1.31718	17.92	16.59	102393	6172.67	0.77989	17.28	16.38	132520	8091.49	1.02233	clasp-1
Y-A5c2.9 clasp-1_11d_P1_LR1	7	133.684	5	48.97	44.65	344419	7714.36	6.89	5.72	56675.8	9905.88	1.28408	7.26	6.15	54537.8	8872.88	1.15018	17.44	16.47	121466	7374.09	0.955891	17.38	16.31	111739	6852.46	0.888273	clasp-1
Y-A5c2.9 clasp-1_11d_P1_LR1	9	463.374	6	90.51	83.79	589263	7032.39	25.51	23.51	189434	8057.35	1.14575	14.74	13.55	118662	8754.56	1.24489	26.5	24.54	134642	5487.66	0.780341	23.77	22.19	146525	6602.52	0.938873	clasp-1
Y-A5c2.9 clasp-1_11d_P1_LR1	11	169.952	6	58.99	54.45	335017	6152.55	6.5	5.34	47142.2	8822.13	1.4339	7.24	6.39	55585.7	8694.41	1.41314	23	21.38	99260.2	4642.3	0.754532	22.24	21.33	133029	6235.8	1.01353	clasp-1
Y-A5c2.9 clasp-1_11d_P1_LR1	14	116.331	5	48.23	44.26	349380	7893.75	5.97	4.2	42209.1	10049.1	1.27304	6.11	4.78	34684.4	7257.62	0.919415	17.72	17.11	126532	7394.13	0.936707	18.44	18.17	145955	8033.37	1.01769	clasp-1
Y-A5c2.9 clasp-1_11d_P1_LR1	15	301.667	8	67.46	63.23	515558	8153.18	16.81	15.45	177360	11481.6	1.40824	16.44	15.08	138547	9190.16	1.12719	16.49	15.72	86116.5	5477.87	0.671869	17.72	16.99	113534	6682.28	0.819592	clasp-1
Y-A5c2.9 clasp-1_11d_P1_LR1	16	116.405	5	47.57	43.93	337132	7673.5	7.04	5.87	47002.4	8001.54	1.04275	4.83	3.84	28452.3	7399.84	0.964337	18.44	18.09	141385	7814.69	1.0184	17.26	16.12	120292	7460.8	0.972282	clasp-1
Y-A5c2.9 clasp-1_11d_P1_LR1	20	114.323	7	46.9	42.39	310765	7330.28	8.29	6.95	60880.4	8759.56	1.19498	5.63	4.34	44980.3	10368	1.41441	17.28	16.49	120493	7306.81	0.996798	15.7	14.62	84411	5775.4	0.787883	clasp-1
Y-A5c2.9 clasp-1_11d_P1_LR1	21	151.359	6	50.61	45.88	330328	7199.17	6.3	5.63	48060.3	8540.59	1.18633	7.5	6.39	62268.6	9745.56	1.35371	19.38	17.63	102323	5804.74	0.806308	17.44	16.24	117676	7246.06	1.00651	clasp-1
Y-A5c2.9 clasp-1_11d_P1_LR1	25	182.079	5	57.54	53.01	428953	8091.24	6.89	6.12	70212.6	11472.2	1.41785	11.35	9.52	76022.7	7984.02	0.986748	22.82	21.36	192821	9028.6	1.11585	16.49	16.02	89896.8	5613.04	0.693718	clasp-1
Y-A5c2.9 clasp-1_11d_P1_LR1	29	219.783	7	58.81	53.46	403645	7549.96	14.22	12.75	137844	10811.9	1.43205	16.37	14.73	127981	8691.03	1.15114	14.98	13.87	82528.3	5952.1	0.788363	13.24	12.12	55291.5	4560.91	0.604098	clasp-1
Y-A5c2.9 clasp-1_11d_P1_LR1	32	216.158	5	65.32	60.04	560468	9335.18	10.64	8.77	102524	11692	1.25247	8.55	7.28	86437.6	11878.8	1.27248	23.31	22.33	137905	6176.74	0.661663	22.82	21.67	233602	10781.7	1.15496	clasp-1
Y-A5c2.9 clasp-1_11d_P1_LR1	48	174.193	7	56.17	51.69	437549	8465.28	8.06	6.71	51697.3	7700.61	0.90967	9.58	7.84	82815.9	10566	1.24815	19.61	18.74	182113	9719.02	1.1481	18.91	18.4	120923	6572.51	0.776408	clasp-1
Y-A5c2.9 clasp-1_11d_P1_LR1	50	133.822	5	50	45.83	471409	10285.4	5.91	5.14	68030.5	13245	1.28774	7.28	5.88	75737.7	12886.8	1.25292	18.32	17.17	161140	9386.89	0.91264	18.5	17.65	166501	9431.99	0.917025	clasp-1
Y-A5c2.9 clasp-1_11d_P1_LR1	51	133.165	6	48.8	44.2	401913	9093.38	7.58	6.09	71738.1	11777.7	1.29519	7.33	6.21	70616.9	11379.5	1.25141	16.63	15.8	107884	6829.92	0.751087	17.26	16.11	151674	9417.24	1.03561	clasp-1
Y-A5c2.9 clasp-1_11d_P1_LR1	54	170.344	5	54.88	51	403454	7911.3	9.55	8.31	66107.7	7953.65	1.00535	7.47	6.42	60233.4	9382.73	1.18599	18.25	17.44	121504	6968.01	0.880767	19.61	18.83	155609	8264.5	1.04465	clasp-1
Y-A5c2.9 clasp-1_11d_P1_LR1	55	154.132	7	55.83	51.08	439668	8607.53	8.96	7.41	63973.7	8635.9	1.0033	9.1	7.71	75436.4	9781.09	1.13634	19.45	18.59	169892	9136.58	1.06146	18.32	17.36	130366	7507.66	0.872219	clasp-1
Y-A5c2.9 clasp-1_11d_P1_LR1	57	127.997	6	48.8	44.44	359975	8100.44	7.2	5.98	60864.4	10183.2	1.25712	7.6	6.32	57578.9	9115.68	1.12533	17.37	16.35	114187	6981.95	0.861923	16.63	15.79	127345	8064.4	0.995552	clasp-1
Y-A5c2.9 clasp-1_11d_P1_LR1	59	131.826	5	53.23	49.29	381378	7737.35	6.35	4.46	43203.5	9690.6	1.25244	7.13	5.94	50628.2	8529.28	1.10235	21.51	21.26	182670	8591.59	1.1104	18.25	17.63	104876	5947.07	0.768619	clasp-1
Y-A5c2.9 clasp-1_11d_P1_LR1	60	134.446	7	51.24	47.1	401020	8514.01	6.67	5.72	59029.6	10324.3	1.21262	7.87	6.67	59909.6	8981.21	1.05487	17.26	16.43	106887	6504.69	0.763998	19.45	18.28	175194	9583.5	1.12561	clasp-1
Y-A5c2.9 clasp-1_11d_P1_LR1	61	114.234	5	46.38	41.77	281930	6750.13	4.96	3.98	35604.4	8945.04	1.32517	8.36	7.02	53461.4	7620.54	1.12895	15.7	14.7	89730.1	6102.93	0.90412	17.37	16.07	103134	6418.6	0.950885	clasp-1
Y-A5c2.9 clasp-1_11d_P1_LR1	63	134.918	5	53.96	50.45	448874	8896.73	4.14	2.92	35116.1	12043.3	1.35368	6.93	5.74	44380.2	7736.83	0.869626	21.38	20.55	168516	8198.38	0.921504	21.51	21.25	200862	9453.66	1.0626	clasp-1
Y-A5c2.9 clasp-1_11d_P1_LR1	64	168.009	5	58.02	53.01	353904	6675.68	10	8.5	69222	8147.87	1.22053	6.45	5.16	39975.7	7748.11	1.16065	22.24	21.19	161282	7611.73	1.14022	19.32	18.17	83424.3	4591.27	0.687761	clasp-1
Y-A5c2.9 clasp-1 5.1_11d_P1_LR3	4	155.91	6	52.5135	47.6277	491040	10310	10.5134	9.12971	111678	12232.3	1.18646	10.1737	8.46091	99493.2	11759.2	1.14056	16.1084	15.1802	159854	10530.4	1.02138	15.718	14.8569	120015	8078.06	0.783521	clasp-1
Y-A5c2.9 clasp-1 5.1_11d_P1_LR3	6	77.393	6	43.3636	39.7545	373911	9405.48	3.33085	2.0956	22958.2	10955.5	1.1648	7.11168	5.80594	61381.4	10572.2	1.12404	17.5808	16.8516	160284	9511.5	1.01127	15.3403	15.0014	129287	8618.33	0.916309	clasp-1
Y-A5c2.9 clasp-1 5.1_11d_P1_LR3	20	163.838	6	49.9132	45.3061	464959	10262.6	11.5167	10.01	126906	12678	1.23536	11.1939	10.05	117920	11733.3	1.1433	15.3403	14.3956	150750	10471.9	1.0204	11.8623	10.8505	69383.3	6394.48	0.623085	clasp-1
Y-A5c2.9 clasp-1 5.1_11d_P1_LR3	30	179.299	6	59.4895	54.2468	656819	12108	8.18052	6.69405	105595	15774.5	1.30282	9.15253	7.61867	110025	14441.5	1.19273	21.3754	20.233	257538	12728.6	1.05126	20.7811	19.7011	183661	9322.37	0.769937	clasp-1
Y-A5c2.9 clasp-1 5.1_11d_P1_LR3	32	171	6	57.6818	53.2963	619909	11631.4	6.67189	5.39861	78880.6	14611.3	1.2562	8.7636	7.69863	117636	15280.1	1.3137	20.8709	19.6942	177044	8989.65	0.77288	21.3754	20.5049	246349	12014.2	1.03291	clasp-1
Y-A5c2.9 clasp-1 5.1_11d_P1_LR3	45	216.296	6	61.0524	55.8037	516521	9256.05	12.5461	11.1109	130472	11742.7	1.26865	13.9881	12.2683	127627	10403	1.12391	18.3693	17.555	122017	6950.56	0.750921	16.1489	14.8695	136406	9173.54	0.991087	clasp-1
Y-A5c2.9 clasp-1 5.1_11d_P1_LR3	48	255.052	6	64.4961	59.2413	571852	9652.93	11.2354	9.67267	121978	12610.6	1.30641	14.0545	12.5412	133918	10678.2	1.10621	19.4017	18.3835	146926	7992.28	0.827964	19.8045	18.6439	169030	9066.24	0.939222	clasp-1
Y-A5c2.9 clasp-1 5.1_11d_P1_LR3	52	200.531	6	54.949	50.2928	493873	9819.95	13.423	11.9796	154752	12918	1.31548	11.007	9.7649	101602	10404.8	1.05955	16.1489	15.1156	140911	9322.22	0.949315	14.3701	13.4327	96607.9	7191.99	0.732386	clasp-1
Y-A5c2.9 clasp-1 5.1_11d_P1_LR3	54	242.382	6	65.6333	60.2244	664130	11027.6	11.0115	9.79936	117029	11942.5	1.08297	13.1983	11.8595	162658	13715.4	1.24373	19.8045	18.4546	184680	10007.3	0.907475	21.619	20.1109	199763	9933.07	0.900747	clasp-1
Y-A5c2.9 clasp-1 5.1_11d_P1_LR3	62	222.095	5	62.36	56.6536	761089	13434.1	10.7362	9.35478	150366	16073.7	1.19649	8.73148	7.214	116671	16172.9	1.20387	21.619	20.1285	230448	11448.8	0.852223	21.2733	19.9563	263604	13209.1	0.983249	clasp-1
Y-A5c2.9 clasp-1 5.1_11d_P1_LR3	68	209.386	5	60.6599	55.9346	617286	11035.8	9.97995	8.89965	142730	16037.8	1.45324	9.22215	7.9785	88795.1	11129.3	1.00847	20.7811	19.4592	179625	9230.85	0.836444	20.6767	19.5973	206135	10518.5	0.953126	clasp-1
Y-A5c2.9 clasp-1 5.1_11d_P1_LR3	83	107.481	5	53.2788	48.5107	446481	9203.78	5.3991	4.32464	47383.4	10956.6	1.19045	4.98595	3.46853	40812	11766.4	1.27843	20.2459	19.1781	143323	7473.26	0.811978	22.6478	21.5394	214963	9979.99	1.08434	clasp-1
Y-A5c2.9 clasp-1 5.1_11d_P1_LR3	86	114.873	6	55.0684	50.6879	558684	11022	5.52479	4.40569	56051.5	12722.5	1.15428	4.49501	3.469	49142.4	14166.2	1.28526	22.6478	21.6611	280681	12957.8	1.17563	22.4008	21.1521	172809	8169.83	0.741226	clasp-1
Y-A5c2.9 clasp-1 5.1_11d_P1_LR3	89	112.659	4	55.164	50.6639	489138	9654.55	4.50245	3.37497	38999.9	11555.6	1.19691	4.47879	3.16278	39986.7	12642.9	1.30953	22.4008	21.3783	180318	8434.63	0.873643	23.782	22.7479	229833	10103.5	1.0465	clasp-1
Y-A5c2.9 clasp-1 5.1_11d_P1_LR3	93	111.008	6	55.7243	50.3231	461821	9177.13	9.92825	8.08398	78418.7	9700.51	1.05703	4.64861	3.41438	40037.7	11726.2	1.27776	23.782	22.376	227636	10173.2	1.10854	17.3654	16.4487	115729	7035.75	0.766661	clasp-1
Y-A5c2.9 clasp-1 5.1_11d_P1_LR3	95	81.6859	4	42.5401	38.5386	317992	8251.26	2.91012	2.06567	20833.8	10085.7	1.22233	4.68374	3.31319	33406.9	10083	1.222	17.3654	16.177	111829	6912.84	0.837792	17.5808	16.9827	151922	8945.69	1.08416	clasp-1

## Sheet: overview
	WALLLENGTH (MEAN)				WALLLENGTH (SD)
	LL	LR	TB	TD	LL	LR	TB	TD
Y-A5c2.9_12d_P1_LR2	11.4846	11.42	14.1464	14.1103	5.04537	5.04537	3.5656	2.91225
Y-A5c2.9_12d_P2_LR4	12.5371	12.2795	13.8417	13.1424	4.51282	4.51282	3.77678	3.96034
Y-A5c2.9_12d_P2_LR3	10.7729	11.5832	13.9979	13.5864	3.23242	3.23242	2.52437	3.16173
Y-A5c2.9 erh3-3_11d_P1_LR1	9.69288	9.26615	15.3992	15.0779	3.53487	3.53487	3.68876	3.57632
Y-A5c2.9 erh3-3_12d_P2_LR3	8.96606	8.92713	21.1521	20.7263	4.76254	4.76254	5.55359	4.73532
Y-A5c2.9 erh3-3_12d_P1_LR2	10.2091	9.65441	20.4787	20.4741	4.25825	4.25825	4.64312	5.15863
Y-A5c2.9 spr3_11d_P1_LR1	9.22447	9.30535	18.4867	18.4238	4.3899	4.3899	3.15629	3.11354
Y-A5c2.9 spr3_11d_P2_LR3	10.4623	10.1183	20.4129	20.1422	3.71576	3.71576	2.2047	2.69129
Y-A5c2.9 spr3_12d_P2_LR1	10.0124	10.1995	19.3772	19.542	4.42144	4.42144	2.22527	2.53619
Y-A5c2.9 clasp-1_11d_P1_LR2	9.70607	9.47704	19.8315	18.9346	3.32639	3.32639	3.82564	4.52065
Y-A5c2.9 clasp-1_11d_P1_LR3	9.11293	9.53264	18.4889	18.2149	3.47514	3.47514	2.06094	2.79176
Y-A5c2.9 clasp-1_11d_P1_LR1	9.06375	9.0225	19.3021	18.3287	4.6725	4.6725	2.81424	2.4327
WT	11.7318	11.8111	13.9847	13.5834	4.44734	4.44734	3.40069	3.43221
erh3-3	9.53799	9.2337	19.0984	18.8203	4.257	4.257	5.39536	5.18723
spr3	9.8283	9.81421	19.3263	19.2693	4.20312	4.20312	2.7326	2.89572
clasp-1	9.16968	9.27709	19.1922	18.5329	3.70389	3.70389	2.85469	3.31406
	INTENSITY (MEAN)				INTENSITY (SD)
	LL	LR	TB	TD	LL	LR	TB	TD
Y-A5c2.9_12d_P1_LR2	1.09362	1.19572	0.954294	0.830269	0.161652	0.206532	0.169119	0.144634
Y-A5c2.9_12d_P2_LR4	1.13815	1.14268	0.886185	0.847245	0.18516	0.152554	0.234063	0.232895
Y-A5c2.9_12d_P2_LR3	1.14126	1.12646	0.93266	0.874585	0.180639	0.149125	0.183026	0.163209
Y-A5c2.9 erh3-3_11d_P1_LR1	0.956159	0.989413	1.03643	0.96946	0.158191	0.192353	0.185373	0.195166
Y-A5c2.9 erh3-3_12d_P2_LR3	0.944657	0.953437	1.00937	1.00725	0.231833	0.194634	0.208831	0.208027
Y-A5c2.9 erh3-3_12d_P1_LR2	0.904999	0.988832	1.0058	1.02469	0.198826	0.213237	0.200609	0.228426
Y-A5c2.9 spr3_11d_P1_LR1	0.891045	0.888247	1.04836	1.04343	0.2204	0.205459	0.217422	0.210681
Y-A5c2.9 spr3_11d_P2_LR3	0.799641	0.800907	1.04505	1.12947	0.16051	0.166417	0.238785	0.254818
Y-A5c2.9 spr3_12d_P2_LR1	0.827881	0.838545	1.09841	1.06089	0.177717	0.175657	0.189039	0.193078
Y-A5c2.9 clasp-1_11d_P1_LR2	1.28273	1.22841	0.902881	0.864287	0.212281	0.23011	0.189537	0.171988
Y-A5c2.9 clasp-1_11d_P1_LR3	1.31695	1.44163	0.842722	0.831501	0.353498	0.332621	0.192582	0.141987
Y-A5c2.9 clasp-1_11d_P1_LR1	1.24096	1.16264	0.888623	0.926202	0.140378	0.143368	0.157647	0.146592
Y-A5c2.9 clasp-1 5.1_11d_P1_LR3	1.22437	1.18957	0.92557	0.896779	0.0956542	0.0926011	0.126012	0.142585
WT	1.12385	1.15653	0.921088	0.848441	0.176195	0.172959	0.20188	0.18882
erh3-3	0.937698	0.974695	1.01721	0.999658	0.200911	0.198259	0.198107	0.209206
spr3	0.844972	0.847398	1.06229	1.07428	0.193935	0.187647	0.215393	0.220902
clasp-1	1.27622	1.28365	0.881473	0.871983	0.249529	0.26942	0.175535	0.153618
