# Supplementary material for: Two mechanisms regulate directional cell growth in Arabidopsis lateral roots
Source: eLife. 2019 Jul 29;8:e47988. doi: 10.7554/eLife.47988 (PMC6748828; doi:10.7554/eLife.47988)
Supplement: Figure 5—source data 1. [file elife-47988-fig5-data1.xlsx]

## Sheet: cell data
			0h						6h						absolute change					relative change
Zone	Root ID	Cell label	Arclength	Longitudinal length	Radial length	Circumferential length	Cell Volume	Cell Wall Area	Arclength	Longitudinal length	Radial length	Circumferential length	Cell Volume	Cell Wall Area	Longitudinal length	Radial length	Circumferential length	Cell Volume	Cell Wall Area	Longitudinal length	Radial length	Circumferential length	Cell Volume	Cell Wall Area
meristematic zone (volume growth < 1.5-fold)	LR6	16	0.458848	7.67013	13.7478	13.7809	1182.79	623.08	0.0389158	8.36346	13.823	14.0325	1232.12	621.64	0.69333	0.0752	0.2516	49.33	-1.44	1.09039	1.00547	1.01826	1.04171	0.997689
meristematic zone (growth < 1.5-fold)	LR6	76	0.44053	10.6509	12.3764	14.9634	1538.5	716.798	0.0214054	12.3304	13.2533	14.6331	1613.67	726.747	1.6795	0.8769	-0.3303	75.17	9.949	1.15769	1.07085	0.977926	1.04886	1.01388
meristematic zone (growth < 1.5-fold)	LR6	83	0.475462	6.69136	14.2854	15.119	1234.92	674.194	0.0746911	7.39009	13.881	15.8151	1329.34	685.365	0.69873	-0.4044	0.6961	94.42	11.171	1.10442	0.971691	1.04604	1.07646	1.01657
meristematic zone (growth < 1.5-fold)	LR6	74	0.46984	11.4521	12.7945	15.6146	1802.62	807.986	0.0453359	12.9447	13.0635	14.6922	1952.23	835.335	1.4926	0.269	-0.9224	149.61	27.349	1.13033	1.02102	0.940927	1.083	1.03385
meristematic zone (growth < 1.5-fold)	LR6	70	0.448674	8.03205	13.5971	17.0781	1422.24	720.909	0.027642	8.87482	13.4099	15.8653	1574.07	753.999	0.84277	-0.1872	-1.2128	151.83	33.09	1.10493	0.986232	0.928985	1.10675	1.0459
meristematic zone (growth < 1.5-fold)	LR6	32	0.473477	8.56064	14.0851	14.5352	1399.06	696.209	0.0511991	9.81993	14.647	13.3771	1564.29	731.158	1.25929	0.5619	-1.1581	165.23	34.949	1.1471	1.03989	0.920324	1.1181	1.0502
meristematic zone (growth < 1.5-fold)	LR6	82	0.489906	13.124	13.4659	12.7747	1690.13	768.628	0.0674976	14.9468	13.5401	12.7241	1902.26	830.545	1.8228	0.0742	-0.0506	212.13	61.917	1.13889	1.00551	0.996039	1.12551	1.08056
meristematic zone (growth < 1.5-fold)	LR6	96	0.522591	6.62414	12.1353	20.2861	1217.85	692.318	0.108657	7.34495	11.876	20.5917	1374.16	738.376	0.72081	-0.2593	0.3056	156.31	46.058	1.10882	0.978633	1.01506	1.12835	1.06653
meristematic zone (growth < 1.5-fold)	LR6	37	0.487852	11.3612	13.124	14.0837	1667.88	757.363	0.0665899	12.7028	12.9126	14.0974	1900.79	819.49	1.3416	-0.2114	0.0137	232.91	62.127	1.11809	0.983892	1.00097	1.13964	1.08203
meristematic zone (growth < 1.5-fold)	LR6	20	0.507181	7.19886	13.4297	15.0047	1183.94	638.601	0.103192	8.26389	13.2444	14.6006	1354.16	681.227	1.06503	-0.1853	-0.4041	170.22	42.626	1.14794	0.986202	0.973068	1.14377	1.06675
meristematic zone (growth < 1.5-fold)	LR6	94	0.533932	11.6445	12.0114	17.7396	1930.26	855.218	0.11862	12.7897	13.2732	17.0483	2219.43	925.454	1.1452	1.2618	-0.6913	289.17	70.236	1.09835	1.10505	0.961031	1.14981	1.08213
meristematic zone (growth < 1.5-fold)	LR6	2	0.485925	9.72142	12.6508	12.7745	1214.19	622.897	0.0741936	10.2199	12.971	12.6802	1422.31	687.76	0.49848	0.3202	-0.0943	208.12	64.863	1.05128	1.02531	0.992618	1.17141	1.10413
meristematic zone (growth < 1.5-fold)	LR6	36	0.512459	14.9219	12.7335	15.7946	1879.21	837.242	0.102899	16.6957	12.9147	15.447	2206.98	923.163	1.7738	0.1812	-0.3476	327.77	85.921	1.11887	1.01423	0.977992	1.17442	1.10262
meristematic zone (growth < 1.5-fold)	LR6	17	0.549239	9.32916	13.5231	15.3873	1301.8	681.83	0.137843	10.6728	12.75	15.3876	1529.54	744.547	1.34364	-0.7731	0.0003	227.74	62.717	1.14403	0.942831	1.00002	1.17494	1.09198
meristematic zone (growth < 1.5-fold)	LR6	35	0.506641	10.845	13.3728	14.0638	1537.32	733.297	0.0907257	11.6472	14.2722	14.1396	1815.73	801.207	0.8022	0.8994	0.0758	278.41	67.91	1.07397	1.06726	1.00539	1.1811	1.09261
meristematic zone (growth < 1.5-fold)	LR6	92	0.524187	7.53474	14.4812	18.2422	1510.51	757.696	0.106159	8.46751	15.229	19.1552	1785.56	832.946	0.93277	0.7478	0.913	275.05	75.25	1.1238	1.05164	1.05005	1.18209	1.09931
meristematic zone (growth < 1.5-fold)	LR6	27	0.54653	7.21278	13.1022	20.83	1544.28	807.473	0.130158	8.2648	13.4506	21.2941	1834.67	871.099	1.05202	0.3484	0.4641	290.39	63.626	1.14585	1.02659	1.02228	1.18804	1.0788
meristematic zone (growth < 1.5-fold)	LR6	66	0.544139	8.18901	13.6254	18.3108	1604.81	812.944	0.136043	9.82253	13.9446	19.4052	1931.62	885.835	1.63352	0.3192	1.0944	326.81	72.891	1.19948	1.02343	1.05977	1.20364	1.08966
meristematic zone (growth < 1.5-fold)	LR6	53	0.581463	14.5833	11.9907	17.381	2461.1	1002.83	0.175724	18.9881	12.8151	16.9482	3275.85	1219.18	4.4048	0.8244	-0.4328	814.75	216.35	1.30204	1.06875	0.975099	1.33105	1.21574
meristematic zone (growth < 1.5-fold)	LR6	12	0.553323	7.59202	14.6147	17.8057	1512.96	755.462	0.140967	9.44008	15.0569	18.7374	2035.06	892.075	1.84806	0.4422	0.9317	522.1	136.613	1.24342	1.03026	1.05233	1.34509	1.18083
meristematic zone (growth < 1.5-fold)	LR6	97	0.577128	7.79008	13.5172	15.9448	1311.72	677.714	0.178877	10.2735	13.2883	16.043	1784.79	808.28	2.48342	-0.2289	0.0982	473.07	130.566	1.31879	0.983066	1.00616	1.36065	1.19266
meristematic zone (growth < 1.5-fold)	LR6	13	0.583494	7.06912	14.2476	17.6245	1343.91	708.72	0.182745	9.62834	14.9784	17.2884	1854.8	837.019	2.55922	0.7308	-0.3361	510.89	128.299	1.36203	1.05129	0.98093	1.38015	1.18103
meristematic zone (growth < 1.5-fold)	LR6	42	0.572664	7.45856	15.0817	21.466	1966.67	953.818	0.177239	10.0289	15.1237	21.7202	2750.4	1119.79	2.57034	0.042	0.2542	783.73	165.972	1.34462	1.00278	1.01184	1.39851	1.17401
meristematic zone (growth < 1.5-fold)	LR6	81	0.592466	14.8756	13.3091	20.8347	3479.59	1277.06	0.1851	19.9669	14.0389	21.1367	4913.39	1589.18	5.0913	0.7298	0.302	1433.8	312.12	1.34226	1.05483	1.0145	1.41206	1.24441
meristematic zone (growth < 1.5-fold)	LR6	45	0.600823	7.80312	15.3487	21.2348	2020.73	968.659	0.222716	10.9028	15.7939	20.375	3011.21	1192.52	3.09968	0.4452	-0.8598	990.48	223.861	1.39724	1.02901	0.95951	1.49016	1.2311
meristematic zone (growth < 1.5-fold)	LR6	11	0.613793	8.06265	14.2853	16.4172	1428.71	717.522	0.223596	11.6608	14.0026	16.5862	2131.77	901.292	3.59815	-0.2827	0.169	703.06	183.77	1.44627	0.98021	1.01029	1.49209	1.25612
meristematic zone (growth < 1.5-fold)	LR7	16	0.658956	10.2171	7.83912	11.747	703.194	442.498	0.98036	11.9624	7.10719	12.8409	834.209	497.821	1.7453	-0.73193	1.0939	131.015	55.323	1.17082	0.906631	1.09312	1.18631	1.12502
meristematic zone (growth < 1.5-fold)	LR7	34	0.703321	8.66597	8.95478	10.9244	532.214	360.95	0.969948	9.71617	7.32681	12.4262	648.287	422.882	1.0502	-1.62797	1.5018	116.073	61.932	1.12119	0.818201	1.13747	1.21809	1.17158
meristematic zone (growth < 1.5-fold)	LR7	6	0.61181	11.4731	7.61164	10.8513	773.936	464.141	0.991398	12.9385	8.732	12.6181	957.871	541.817	1.4654	1.12036	1.7668	183.935	77.676	1.12772	1.14719	1.16282	1.23766	1.16735
meristematic zone (growth < 1.5-fold)	LR7	42	0.600915	10.0971	10.1229	11.7223	781.577	465.615	0.978145	12.8267	8.35865	12.1255	969.246	548.052	2.7296	-1.76425	0.4032	187.669	82.437	1.27034	0.825717	1.0344	1.24012	1.17705
meristematic zone (growth < 1.5-fold)	LR7	78	0.596524	10.0147	10.6713	12.1657	802.453	476.37	0.965	13.7261	8.70204	11.747	1009.92	559.199	3.7114	-1.96926	-0.4187	207.467	82.829	1.3706	0.815462	0.965584	1.25854	1.17388
meristematic zone (growth < 1.5-fold)	LR7	99	0.617698	10.5148	7.02359	10.3029	605.22	407.939	0.974881	12.9248	7.83836	11.6253	764.474	488.907	2.41	0.81477	1.3224	159.254	80.968	1.2292	1.116	1.12835	1.26313	1.19848
meristematic zone (growth < 1.5-fold)	LR7	73	0.578607	4.21402	9.67595	15.4268	559.69	448.483	0.908778	4.59299	11.3326	16.1282	709.727	519.441	0.37897	1.65665	0.7014	150.037	70.958	1.08993	1.17121	1.04547	1.26807	1.15822
meristematic zone (growth < 1.5-fold)	LR7	92	0.665253	9.92019	6.67691	9.89406	515.339	362.553	0.982798	11.8005	7.95016	11.5055	668.181	428.543	1.88031	1.27325	1.61144	152.842	65.99	1.18954	1.19069	1.16287	1.29659	1.18201
meristematic zone (growth < 1.5-fold)	LR7	25	0.551526	5.17048	11.1305	18.8919	830.697	580.947	0.876519	6.05809	13.1882	16.8079	1082.85	664.06	0.88761	2.0577	-2.084	252.153	83.113	1.17167	1.18487	0.889688	1.30354	1.14306
meristematic zone (growth < 1.5-fold)	LR7	61	0.667308	10.2074	7.67302	10.2823	684.168	426.29	0.97571	12.5977	8.93753	11.3371	893.979	521.997	2.3903	1.26451	1.0548	209.811	95.707	1.23417	1.1648	1.10258	1.30667	1.22451
meristematic zone (growth < 1.5-fold)	LR7	12	0.749727	8.89769	7.03754	11.4122	565.848	373.143	0.962854	9.87824	8.25169	11.8355	766.024	460.371	0.98055	1.21415	0.4233	200.176	87.228	1.1102	1.17252	1.03709	1.35376	1.23377
meristematic zone (growth < 1.5-fold)	LR7	67	0.748797	9.96011	7.7099	12.8329	696.712	434.847	0.964439	10.2905	8.80289	13.5528	951.352	533.082	0.33039	1.09299	0.7199	254.64	98.235	1.03317	1.14176	1.0561	1.36549	1.22591
meristematic zone (growth < 1.5-fold)	LR7	53	0.554109	11.3709	9.39081	13.0689	872.628	498.044	0.900449	13.1209	9.74803	12.9524	1200.33	623.723	1.75	0.35722	-0.1165	327.702	125.679	1.1539	1.03804	0.991086	1.37553	1.25235
meristematic zone (growth < 1.5-fold)	LR7	55	0.554601	17.0834	9.5869	10.7433	997.555	569.762	0.918225	21.1498	7.84581	11.023	1374.91	737.816	4.0664	-1.74109	0.2797	377.355	168.054	1.23803	0.818389	1.02603	1.37828	1.29495
meristematic zone (growth < 1.5-fold)	LR7	52	0.569219	11.6045	7.68381	8.48122	583.959	392.731	0.912513	15.4623	7.98674	9.81623	808.808	501.74	3.8578	0.30293	1.33501	224.849	109.009	1.33244	1.03942	1.15741	1.38504	1.27757
meristematic zone (growth < 1.5-fold)	LR7	93	0.59599	7.85536	9.32721	12.5318	783.382	471.196	0.97727	9.46243	11.4806	15.2393	1091.19	581.424	1.60707	2.15339	2.7075	307.808	110.228	1.20458	1.23087	1.21605	1.39292	1.23393
meristematic zone (growth < 1.5-fold)	LR7	7	0.601591	6.81586	10.6477	17.2228	930.966	563.51	0.937517	7.90832	11.9389	16.5286	1300.05	691.519	1.09246	1.2912	-0.6942	369.084	128.009	1.16028	1.12127	0.959693	1.39645	1.22716
meristematic zone (growth < 1.5-fold)	LR7	85	0.553677	11.3139	9.73631	12.3653	965.112	549.827	0.910352	16.8349	9.34904	12.3272	1348.54	709.142	5.521	-0.38727	-0.0381	383.428	159.315	1.48798	0.960224	0.996919	1.39729	1.28975
meristematic zone (growth < 1.5-fold)	LR7	76	0.512098	11.8774	11.8162	19.467	2127.74	934.661	0.833168	20.0037	13.0156	18.3092	2990.65	1180.96	8.1263	1.1994	-1.1578	862.91	246.299	1.68418	1.1015	0.940525	1.40555	1.26352
meristematic zone (growth < 1.5-fold)	LR7	26	0.561251	6.98186	10.727	13.9125	805.627	488.455	0.93155	8.97278	11.3558	15.1328	1133.13	604.873	1.99092	0.6288	1.2203	327.503	116.418	1.28516	1.05862	1.08771	1.40652	1.23834
meristematic zone (growth < 1.5-fold)	LR7	80	0.717772	9.15052	6.72135	10.611	470.952	339.097	0.971435	10.7348	7.67049	12.5633	678.613	422.818	1.58428	0.94914	1.9523	207.661	83.721	1.17314	1.14121	1.18399	1.44094	1.24689
meristematic zone (growth < 1.5-fold)	LR7	75	0.713567	8.52912	7.81679	11.6751	571.703	375.471	0.967218	11.1488	9.48532	12.7767	828.261	481.209	2.61968	1.66853	1.1016	256.558	105.738	1.30715	1.21345	1.09435	1.44876	1.28161
meristematic zone (growth < 1.5-fold)	LR7	43	0.53878	10.9393	8.74861	10.7606	803.148	476.73	0.890519	15.3574	9.58787	11.7935	1184.52	623.256	4.4181	0.83926	1.0329	381.372	146.526	1.40387	1.09593	1.09599	1.47485	1.30736
meristematic zone (growth < 1.5-fold)	LR7	35	0.5124	14.5733	10.5786	16.4772	1922.58	840.991	0.868518	20.333	12.6943	18.3339	2860.71	1116.23	5.7597	2.1157	1.8567	938.13	275.239	1.39522	1.2	1.11268	1.48795	1.32728
meristematic zone (growth < 1.5-fold)	LR7	51	0.515	7.70084	9.45379	16.5104	859.741	528.36	0.856243	11.382	9.21955	19.6857	1279.88	676.181	3.68116	-0.23424	3.1753	420.139	147.821	1.47802	0.975223	1.19232	1.48868	1.27977
elongation zone (growth > 1.5-fold)	LR6	3	0.612424	8.27771	15.4209	17.75	1733.62	818.902	0.228085	12.5248	16.2096	17.6696	2766.78	1061.63	4.24709	0.7887	-0.0804	1033.16	242.728	1.51308	1.05114	0.99547	1.59596	1.29641
elongation zone (growth > 1.5-fold)	LR6	85	0.652616	17.852	10.929	17.621	2916.41	1141.99	0.288777	33.0109	11.0402	17.9534	5409.51	1845.63	15.1589	0.1112	0.3324	2493.1	703.64	1.84914	1.01017	1.01886	1.85485	1.61615
elongation zone (growth > 1.5-fold)	LR6	4	0.667959	19.1229	13.7794	17.2572	3879.29	1364.01	0.321061	37.3472	14.4969	16.4776	7346.26	2234.31	18.2243	0.7175	-0.7796	3466.97	870.3	1.95301	1.05207	0.954825	1.89371	1.63805
elongation zone (growth > 1.5-fold)	LR6	86	0.644134	9.57008	14.9038	20.7351	2415.38	1031.85	0.282539	18.0442	16.4769	20.0312	4663.6	1528	8.47412	1.5731	-0.7039	2248.22	496.15	1.88548	1.10555	0.966053	1.93079	1.48084
elongation zone (growth > 1.5-fold)	LR6	62	0.647662	9.58275	13.2242	15.7199	1598.56	756.743	0.283325	17.3289	14.0318	16.0565	3120.99	1164.23	7.74615	0.8076	0.3366	1522.43	407.487	1.80834	1.06107	1.02141	1.95238	1.53847
elongation zone (growth > 1.5-fold)	LR6	31	0.655986	16.5873	14.5504	21.7141	4346.98	1464.26	0.295515	31.7135	16.3155	21.3761	8787.36	2422.05	15.1262	1.7651	-0.338	4440.38	957.79	1.91191	1.12131	0.984434	2.02149	1.65411
elongation zone (growth > 1.5-fold)	LR6	1	0.848731	29.5753	14.4529	20.3506	7224.01	2145.23	0.690312	59.859	15.7133	19.7276	14658.1	3824.17	30.2837	1.2604	-0.623	7434.09	1678.94	2.02395	1.08721	0.969387	2.02908	1.78264
elongation zone (growth > 1.5-fold)	LR6	95	0.83192	31.0248	11.9395	14.8641	4583.77	1633.34	0.671544	63.328	12.4423	14.3058	9589.78	3139.77	32.3032	0.5028	-0.5583	5006.01	1506.43	2.04121	1.04211	0.96244	2.09212	1.9223
elongation zone (growth > 1.5-fold)	LR6	8	0.699717	16.5785	16.5801	20.3433	4277.37	1420.39	0.391654	33.4158	16.8587	20.6444	8997.05	2468.43	16.8373	0.2786	0.3011	4719.68	1048.04	2.01561	1.0168	1.0148	2.10341	1.73785
elongation zone (growth > 1.5-fold)	LR6	28	0.830492	32.4386	13.9163	17.0689	6401.81	2008.41	0.678653	67.5073	14.8977	16.3649	13789.2	3884.1	35.0687	0.9814	-0.704	7387.39	1875.69	2.08108	1.07052	0.958755	2.15395	1.93392
elongation zone (growth > 1.5-fold)	LR6	52	0.724786	24.0409	15.5026	16.728	4865.22	1586.65	0.432609	51.3212	16.1797	15.995	10534.3	2997.48	27.2803	0.6771	-0.733	5669.08	1410.83	2.13475	1.04368	0.956181	2.16523	1.88919
elongation zone (growth > 1.5-fold)	LR6	80	0.77476	30.121	14.9757	17.7547	5830.19	1812.05	0.539238	64.2686	15.1012	17.5862	12877.6	3620.33	34.1476	0.1255	-0.1685	7047.41	1808.28	2.13368	1.00838	0.99051	2.20878	1.99792
elongation zone (growth > 1.5-fold)	LR6	64	0.835074	21.0161	16.2909	19.7062	5498.27	1688.21	0.69729	44.7614	16.7356	19.3677	12247.9	3202.03	23.7453	0.4447	-0.3385	6749.63	1513.82	2.12986	1.0273	0.982823	2.22759	1.8967
elongation zone (growth > 1.5-fold)	LR6	89	0.763453	15.0446	17.19	19.8266	4208.8	1426.73	0.532475	32.9876	18.176	20.751	9664.22	2560.55	17.943	0.986	0.9244	5455.42	1133.82	2.19265	1.05736	1.04662	2.29619	1.7947
elongation zone (growth > 1.5-fold)	LR6	87	0.736444	23.2429	14.5007	22.236	5979.47	1820.3	0.465576	51.1055	15.4325	20.8228	13931.9	3572.93	27.8626	0.9318	-1.4132	7952.43	1752.63	2.19876	1.06426	0.936445	2.32996	1.96282
elongation zone (growth > 1.5-fold)	LR6	9	0.725407	19.3128	12.0655	17.3509	3234.83	1213.12	0.446061	44.9754	12.5628	17.166	8100.79	2542.23	25.6626	0.4973	-0.1849	4865.96	1329.11	2.32879	1.04122	0.989343	2.50424	2.09561
elongation zone (growth > 1.5-fold)	LR7	10	0.503889	12.5699	8.0279	13.8356	983.567	582.413	0.838043	14.038	8.99137	14.5523	1522.03	788.733	1.4681	0.96347	0.7167	538.463	206.32	1.11679	1.12002	1.0518	1.54746	1.35425
elongation zone (growth > 1.5-fold)	LR7	46	0.473666	10.0632	10.0621	17.1932	1124.93	621.018	0.801796	17.2654	9.86832	16.8553	1836.53	857.552	7.2022	-0.19378	-0.3379	711.6	236.534	1.7157	0.980742	0.980347	1.63257	1.38088
elongation zone (growth > 1.5-fold)	LR7	77	0.449124	15.4753	11.8489	19.105	2434.38	1006.92	0.739131	21.2344	13.522	18.6564	4076.71	1442.85	5.7591	1.6731	-0.4486	1642.33	435.93	1.37215	1.1412	0.976519	1.67464	1.43293
elongation zone (growth > 1.5-fold)	LR7	87	0.451826	11.2419	11.1902	12.3439	1159.15	619.665	0.767917	17.1797	10.0582	16.99	2001.77	908.524	5.9378	-1.132	4.6461	842.62	288.859	1.52818	0.89884	1.37639	1.72693	1.46615
elongation zone (growth > 1.5-fold)	LR7	62	0.488093	12.3397	11.1559	12.4762	967.087	528.961	0.821033	17.3503	11.8278	13.1387	1686.5	789.874	5.0106	0.6719	0.6625	719.413	260.913	1.40606	1.06023	1.0531	1.7439	1.49326
elongation zone (growth > 1.5-fold)	LR7	89	0.181272	46.8824	10.0856	13.9494	4554.45	1899.76	0.228936	65.4209	9.89702	11.8329	8119.17	3151.43	18.5385	-0.18858	-2.1165	3564.72	1251.67	1.39543	0.981302	0.848273	1.78269	1.65886
elongation zone (growth > 1.5-fold)	LR7	49	0.470769	11.9315	8.84877	12.458	862.917	501.886	0.819956	17.6557	9.11048	13.5746	1574.8	779.797	5.7242	0.26171	1.1166	711.883	277.911	1.47976	1.02958	1.08963	1.82497	1.55373
elongation zone (growth > 1.5-fold)	LR7	33	0.388684	27.9136	8.7565	15.8843	2796.39	1260.85	0.649583	52.5388	8.58614	15.633	5166.3	2183.61	24.6252	-0.17036	-0.2513	2369.91	922.76	1.88219	0.980545	0.984179	1.84749	1.73186
elongation zone (growth > 1.5-fold)	LR7	66	0.371228	24.5256	10.6264	16.6834	2690.93	1170.69	0.615732	45.4575	10.7541	14.0688	5109.54	2036.93	20.9319	0.1277	-2.6146	2418.61	866.24	1.85347	1.01202	0.843281	1.8988	1.73994
elongation zone (growth > 1.5-fold)	LR7	13	0.246506	33.3163	11.4785	21.2183	5435.81	1958.55	0.366941	66.7956	11.6637	19.8995	10802.9	3578.1	33.4793	0.1852	-1.3188	5367.09	1619.55	2.00489	1.01613	0.937846	1.98736	1.82691
elongation zone (growth > 1.5-fold)	LR7	11	0.362516	24.8942	9.75435	12.8324	2266.11	1018.35	0.593258	41.5216	12.3155	12.5618	4571.89	1874.04	16.6274	2.56115	-0.2706	2305.78	855.69	1.66792	1.26256	0.978913	2.01751	1.84027
elongation zone (growth > 1.5-fold)	LR7	50	0.418999	13.3389	9.67845	13.7612	1222.3	638.21	0.712235	20.6388	10.0831	13.9606	2480.07	1099.2	7.2999	0.40465	0.1994	1257.77	460.99	1.54726	1.04181	1.01449	2.02902	1.72232
elongation zone (growth > 1.5-fold)	LR7	97	0.429761	21.4052	12.3093	15.3554	2969.77	1178.11	0.724114	40.0269	12.8661	17.176	6459.91	2185.68	18.6217	0.5568	1.8206	3490.14	1007.57	1.86996	1.04523	1.11856	2.17522	1.85524
elongation zone (growth > 1.5-fold)	LR7	84	0.384522	31.6976	11.7592	12.1858	3483.49	1485.46	0.600494	82.5747	11.6332	12.3847	8246.22	3248.89	50.8771	-0.126	0.1989	4762.73	1763.43	2.60508	0.989285	1.01632	2.36723	2.18713
elongation zone (growth > 1.5-fold)	LR7	2	0.296877	35.6502	13.3471	16.7501	5700.88	1888.99	0.447082	74.1005	14.3336	17.4039	13808.1	4039.92	38.4503	0.9865	0.6538	8107.22	2150.93	2.07854	1.07391	1.03903	2.4221	2.13867

## Sheet: summary
		Vol	Long	Rad	Circ
meristematic zone (growth < 1.5-fold)	mean	1.28283	1.2232	1.04226	1.03466
meristematic zone (growth < 1.5-fold)	SD	0.132057	0.134728	0.100714	0.0758282
elongation zone (growth > 1.5-fold)	mean	2.00121	1.86209	1.04818	1.00184
elongation zone (growth > 1.5-fold)	SD	0.24917	0.325739	0.0628296	0.0897041
