# Supplementary material for: Two mechanisms regulate directional cell growth in Arabidopsis lateral roots
Source: eLife. 2019 Jul 29;8:e47988. doi: 10.7554/eLife.47988 (PMC6748828; doi:10.7554/eLife.47988)
Supplement: Source code 1. [file elife-47988-code1.for]

      SUBROUTINE UANISOHYPER_INV (AINV, UA, ZETA, NFIBERS, NINV,
     1     UI1, UI2, UI3, TEMP, NOEL, CMNAME, INCMPFLAG, IHYBFLAG,
     2     NUMSTATEV, STATEV, NUMFIELDV, FIELDV, FIELDVINC,
     3     NUMPROPS, PROPS)
C
	     INCLUDE 'ABA_PARAM.INC' 
C
      CHARACTER*80 CMNAME
      DIMENSION AINV(NINV), UA(2), 
     2     ZETA(NFIBERS*(NFIBERS-1)/2), UI1(NINV),
     3     UI2(NINV*(NINV+1)/2), UI3(NINV*(NINV+1)/2),
     4     STATEV(NUMSTATEV), FIELDV(NUMFIELDV),
     5     FIELDVINC(NUMFIELDV), PROPS(NUMPROPS)
      
      
      REAL*8 kappa,mu,term,i,muf,vf,XI,B,muc
      
      
      if (cmname(1:4).eq.'ANIX') then

      kappa=10.D3
      mu=18.D0
      muf=1.2D3
      muc=9.D0
      vf=0.5D0
      XI=0.31D0
      B=(1.D0-3.D0*XI)

C     Deviatoric Energy
C     I1
      term=XI*aInv(1)+B*aInv(4)-1.D0
      ua(2)=(1.D0-vf)*mu/2.D0*(aInv(1)-3.D0)+vf*muf/4.D0*term**2.D0+
     & vf*muc/2.D0*(aInv(1)-3.D0)
      i=1.D0+1.D0*(1.D0-1.D0)/2.D0
      ui1(1)=(1.D0-vf)*mu/2.D0+vf*muf*XI*term/2.D0+vf*muc/2.D0
      i=1.D0+1.D0*(1.D0-1.D0)/2.D0
      ui2(i)=vf*muf*XI*XI/2.D0
      i=1.D0+4.D0*(4.D0-1.D0)/2.D0
      ui2(i)=vf*muf*XI*B/2.D0
       
C     I4
      ui1(4)=vf*muf/2.D0*term*B
      i=4.D0+4.D0*(4.D0-1.D0)/2.D0
      ui2(i)=vf*muf/2.D0*B*B

C     J
      term=aInv(3)-1.D0
      ui1(3)=kappa*term
      i=3.D0+3.D0*(3.D0-1.D0)/2.D0
      ui2(i)=kappa
       

      
       
C     Total Energy
      ua(1)=ua(2)+kappa*(aInv(3)-1.D0)**2.D0/2.D0
       
      else if (cmname(1:3).eq.'ISO') then

      kappa=10.D3
      mu=18.D0
      muf=1.2D3
      muc=9.D0
      vf=0.5D0
      XI=0.31D0
      B=(1.D0-3.D0*XI)

C     Deviatoric Energy
C     I1
      term=XI*aInv(1)+B*aInv(4)-1.D0
      ua(2)=(1.D0-vf)*mu/2.D0*(aInv(1)-3.D0)+vf*muf/4.D0*term**2.D0+
     & vf*muc/2.D0*(aInv(1)-3.D0)
      i=1.D0+1.D0*(1.D0-1.D0)/2.D0
      ui1(1)=(1.D0-vf)*mu/2.D0+vf*muf*XI*term/2.D0+vf*muc/2.D0
      i=1.D0+1.D0*(1.D0-1.D0)/2.D0
      ui2(i)=vf*muf*XI*XI/2.D0
      i=1.D0+4.D0*(4.D0-1.D0)/2.D0
      ui2(i)=vf*muf*XI*B/2.D0
       
C     I4
      ui1(4)=vf*muf/2.D0*term*B
      i=4.D0+4.D0*(4.D0-1.D0)/2.D0
      ui2(i)=vf*muf/2.D0*B*B

C     J
      term=aInv(3)-1.D0
      ui1(3)=kappa*term
      i=3.D0+3.D0*(3.D0-1.D0)/2.D0
      ui2(i)=kappa
       

      
       
C     Total Energy
      ua(1)=ua(2)+kappa*(aInv(3)-1.D0)**2.D0/2.D0
       
      
      else if (cmname(1:4).eq.'STIF') then

      kappa=10.D3
      mu=18.D0*10.D0
      muf=1.2D3*10.D0
      muc=9.D0*10.D0
      vf=0.5D0
      XI=0.31D0
      B=(1.D0-3.D0*XI)

C     Deviatoric Energy
C     I1
      term=XI*aInv(1)+B*aInv(4)-1.D0
      ua(2)=(1.D0-vf)*mu/2.D0*(aInv(1)-3.D0)+vf*muf/4.D0*term**2.D0+
     & vf*muc/2.D0*(aInv(1)-3.D0)
      i=1.D0+1.D0*(1.D0-1.D0)/2.D0
      ui1(1)=(1.D0-vf)*mu/2.D0+vf*muf*XI*term/2.D0+vf*muc/2.D0
      i=1.D0+1.D0*(1.D0-1.D0)/2.D0
      ui2(i)=vf*muf*XI*XI/2.D0
      i=1.D0+4.D0*(4.D0-1.D0)/2.D0
      ui2(i)=vf*muf*XI*B/2.D0
       
C     I4
      ui1(4)=vf*muf/2.D0*term*B
      i=4.D0+4.D0*(4.D0-1.D0)/2.D0
      ui2(i)=vf*muf/2.D0*B*B

C     J
      term=aInv(3)-1.D0
      ui1(3)=kappa*term
      i=3.D0+3.D0*(3.D0-1.D0)/2.D0
      ui2(i)=kappa
       

      
       
C     Total Energy
      ua(1)=ua(2)+kappa*(aInv(3)-1.D0)**2.D0/2.D0
      
      end if

      RETURN
      END
